# Supplementary material for: The poly(I:C)-induced maternal immune activation model; a systematic review and meta-analysis of cytokine levels in the offspring
Source: Brain Behav Immun Health. 2020 Dec 19;11:100192. doi: 10.1016/j.bbih.2020.100192 (PMC8474626; doi:10.1016/j.bbih.2020.100192)
Supplement: Multimedia component 2 [file mmc2.xlsx]

## Sheet: Study characteristics & RoB
Study ID						Study design & animal model characteristics																						Risk of bias domains
Article code	Authors	PubMed link	Title	Year	Language (full text)	Species	Strain	Vendor	Poly(I:C) dose #1 (mg/kg)	Poly(I:C) dose #2 (mg/kg)	Poly(I:C) dose #3 (mg/kg)	Vehicle	Mode of delivery	Time of administration #1 (G)	Time of administration #2 (G)	Length of administration	Control	Sex	Age subject #1	Age subject #1 (h)	Age subject #2	Age subject #2 (h)	Age subject #3	Age subject #3 (h)	Age subject #4	Age subject #4 (h)	Age subject #5	Sequence generation	Baseline characteristics	Allocation concealment	Random housing	Blinding (performance bias)	Random outcome assessment	Blinding (detection bias)	Incomplete outcome data	Selective outcome reporting	Other: Unit-of-analysis errors	Other: Design-specific
Arrode-Brusés, 2012	Arrode-Brusés G, Brusés JL.	https://www.ncbi.nlm.nih.gov/pubmed/22546005	Maternal immune activation by poly(I:C) induces expression of cytokines IL-1β and IL-13, chemokine MCP-1 and colony stimulating factor VEGF in fetal mouse brain	2012	English	Mice	C57BL/6J	Jackson Laboratories, Bar Harbor	20	NA	NA	PBS	IP	16	NA	1d1i	PBS	M&F	G16	6	G17	NA	NA	NA	NA	NA	NA	Unclear	Unclear	Unclear	Unclear	High	Unclear	High	Unclear	Unclear	High	Unclear
Arsenault, 2014	Arsenault D, St-Amour I, Cisbani G, Rousseau LS, Cicchetti F.	https://www.ncbi.nlm.nih.gov/pubmed/24384468	The different effects of LPS and poly I:C prenatal immune challenges on the behavior, development and inflammatory responses in pregnant mice and their offspring	2014	English	Mice	C57BL/6	Charles River Laboratories, Québec	5	NA	NA	NR	IV	15-17	NA	3d1i	Saline	M&F	G18	NA	P10	NA	NA	NA	NA	NA	NA	Unclear	Unclear	Unclear	Unclear	Unclear	Unclear	Unclear	Unclear	High	High	Unclear
Clark, 2019	Clark SM, Notarangelo FM, Li X, Chen S, Schwarcz R, Tonelli LH.	https://www.ncbi.nlm.nih.gov/pubmed/30267854	Maternal immune activation in rats blunts brain cytokine and kynurenine pathway responses to a second immune challenge in early adulthood	2019	English	Rats	Wistar	Charles River Laboratories, Wilmington	5	NA	NA	NR	IV	15	NA	1d1i	Saline	M	P36	NA	P61	NA	NA	NA	NA	NA	NA	Unclear	Unclear	Unclear	Unclear	Unclear	Unclear	Unclear	Unclear	Unclear	Low	Unclear
Connor, 2012	Connor CM, Dincer A, Straubhaar J, Galler JR, Houston IB, Akbarian S.	https://www.ncbi.nlm.nih.gov/pubmed/22804924	Maternal immune activation alters behavior in adult offspring, with subtle changes in the cortical transcriptome and epigenome	2012	English	Mice	C57BL/6J	Jackson Laboratories, Bar Harbor	5	NA	NA	Saline	IV	12.5	17.5	NR	Saline	NR	G12.5	NA	G17.5	NA	NA	NA	NA	NA	NA	Unclear	Unclear	Unclear	Unclear	Unclear	Unclear	Unclear	Unclear	Unclear	Low	Unclear
Corradini, 2018	Corradini I, Focchi E, Rasile M, Morini R, Desiato G, Tomasoni R, Lizier M, Ghirardini E, Fesce R, Morone D, Barajon I, Antonucci F, Pozzi D, Matteoli M.	https://www.ncbi.nlm.nih.gov/pubmed/29146047	Maternal immune activation delays excitatory-to-inhibitory gamma-aminobutyric acid switch in offspring	2018	English	Mice	C57BL/6	N/A	2	NA	NA	NR	IP	9	NA	1d1i	NR	NR	G9	3	G9	6	G10	NA	P90	NA	NA	Unclear	Unclear	Unclear	Unclear	Unclear	Unclear	Unclear	Unclear	Unclear	Unclear	Unclear
Ding, 2019	Ding S, Hu Y, Luo B, Cai Y, Hao K, Yang Y, Zhang Y, Wang X, Ding M, Zhang H, Li W, Lv L.	https://www.ncbi.nlm.nih.gov/pubmed/30836963	Age-related changes in neuroinflammation and prepulse inhibition in offspring of rats treated with Poly I:C in early gestation	2019	English	Rats	Sprague Dawley	Zhengzhou University Experimental Animal Center	10	NA	NA	NR	IV	9	NA	1d1i	Saline	M&F	P40	NA	P60	NA	NA	NA	NA	NA	NA	Unclear	Unclear	Unclear	Unclear	Unclear	Unclear	Unclear	Unclear	Unclear	Unclear	Unclear
Duchatel, 2018	Duchatel RJ, Meehan CL, Harms LR, Michie PT, Bigland MJ, Smith DW, Walker FR, Jobling P, Hodgson DM, Tooney PA.	https://www.ncbi.nlm.nih.gov/pubmed/29864618	Late gestation immune activation increases IBA1-positive immunoreactivity levels in the corpus callosum of adult rat offspring	2018	English	Rats	Wistar	University of Newcastle Central Animal House	4	NA	NA	NR	IV	10	19	1d1i	PBS	M&F	P70-84	NA	NA	NA	NA	NA	NA	NA	NA	Unclear	Unclear	Unclear	Unclear	Unclear	Unclear	Unclear	Unclear	Unclear	Unclear	Low
Ehninger, 2014	Ehninger D.	https://www.ncbi.nlm.nih.gov/pubmed/25114803	Tsc2 haploinsufficiency has Limited effects on fetal brain cytokine levels during gestational immune activation	2014	English	Mice	C57BL6/Ncrl (m) x C57BL6/J (f)	In-house breeding	20	NA	NA	Saline	IP	12.5	NA	1d1i	Saline	NR	G12.5	2	G12.5	6.5	NA	NA	NA	NA	NA	Unclear	Unclear	Unclear	Unclear	Unclear	Unclear	Unclear	Unclear	Unclear	Low	Unclear
Garay, 2013	Garay PA, Hsiao EY, Patterson PH, McAllister AK.	https://www.ncbi.nlm.nih.gov/pubmed/22841693	Maternal immune activation causes age- and region-specific changes in brain cytokines in offspring throughout development	2013	English	Mice	C57BL/6J	Charles River Laboratories, Wilmington	20	NA	NA	Saline	IP	12.5	NA	1d1i	Saline	M&F	P0	NA	P7	NA	P14	NA	P30	NA	P60	Unclear	Unclear	Unclear	Unclear	High	Unclear	Unclear	Unclear	Unclear	High	Low
Gilmore, 2005	Gilmore JH, Jarskog LF, Vadlamudi S.	https://www.ncbi.nlm.nih.gov/pubmed/15652408	Maternal poly I:C exposure during pregnancy regulates TNFα, BDNF, and NGF expression in neonatal brain and the maternal–fetal unit of the rat	2005	English	Rats	Sprague Dawley	Charles River, Raleigh	20	NA	NA	NR	IP	16	NA	1d1i	Saline	NR	G16	NA	G17	NA	P1	NA	P7	NA	NA	Unclear	Unclear	Unclear	Unclear	Unclear	Unclear	Unclear	Unclear	High	High	Unclear
Giovanoli, 2013	Giovanoli S, Engler H, Engler A, Richetto J, Voget M, Willi R, Winter C, Riva MA, Mortensen PB, Feldon J, Schedlowski M, Meyer U.	https://www.ncbi.nlm.nih.gov/pubmed/23449593	Stress in puberty unmasks latent neuropathological consequences of prenatal immune activation in mice	2013	English	Mice	C57BL/6	Swiss Federal Institute of Technology In-house colony	1	NA	NA	Saline	IV	9	NA	1d1i	Saline	M&F	P41	NA	NA	NA	P70	NA	NA	NA	NA	Unclear	Unclear	Unclear	Unclear	Unclear	Unclear	Unclear	Unclear	Unclear	Low	Low
Giovanoli, 2015	Giovanoli S, Notter T, Richetto J, Labouesse MA, Vuillermot S, Riva MA, Meyer U.	https://www.ncbi.nlm.nih.gov/pubmed/26602365	Late prenatal immune activation causes hippocampal deficits in the absence of persistent inflammation across aging	2015	English	Mice	C57BL6/J	Charles River Laboratories, Sulzfeld	5	NA	NA	Saline	IV	17	NA	1d1i	Saline	M	P30	NA	P150	NA	P660	NA	NA	NA	NA	Unclear	Unclear	Unclear	Unclear	Unclear	Unclear	Unclear	Low	Unclear	Low	Low
Giovanoli, 2016	Giovanoli S, Weber-Stadlbauer U, Schedlowski M, Meyer U, Engler H.	https://www.ncbi.nlm.nih.gov/pubmed/26408796	Prenatal immune activation causes hippocampal synaptic deficits in the absence of overt microglia anomalies	2016	English	Mice	C57BL6/N	Charles River Laboratories, Sulzfeld	5	NA	NA	Saline	IV	9	NA	1d1i	Saline	M	P40	NA	P90	NA	NA	NA	NA	NA	NA	Unclear	Unclear	Unclear	Unclear	High	Unclear	Unclear	Low	Unclear	Unclear	Unclear
Han, 2011	Han X, Li N, Meng Q, Shao F, Wang W.	https://www.ncbi.nlm.nih.gov/pubmed/21577008	Maternal immune activation impairs reversal learning and increases serum tumor necrosis factor-α in offspring	2011	English	Rats	Sprague Dawley	Academy of Chinese Military Medical Science, Beijing	0.5	NA	NA	PBS	IP	15-18	NA	4d1i	PBS	M	P44	NA	NA	NA	NA	NA	NA	NA	NA	Unclear	Unclear	Unclear	Unclear	Unclear	Unclear	Unclear	Low	Unclear	High	Unclear
Han, 2017	Han M, Zhang JC, Hashimoto K.	https://www.ncbi.nlm.nih.gov/pubmed/28138113	Increased levels of C1q in the prefrontal cortex of adult offspring after maternal immune activation: Prevention by 7,8-dihydroxyflavone	2017	English	Mice	ddY	Japan SLC, Hamamatsu	5	NA	NA	PBS	IP	12-17	NA	6d1i	PBS	NR	P70	NA	NA	NA	NA	NA	NA	NA	NA	Unclear	Unclear	Unclear	Unclear	Unclear	Unclear	Unclear	Unclear	Unclear	Unclear	Unclear
Hollins, 2018	Hollins SL, Brock L, Barreto R, Harms L, Dunn A, Garcia-Sobrinho P, Bruce J, Dickson PW, Walker MM, Keely S, Hodgson DM.	https://www.ncbi.nlm.nih.gov/pubmed/30415249	A rodent model of anxiety: The effect of perinatal immune challenges on gastrointestinal inflammation and integrity	2018	English	Rats	Wistar	University of Newcastle Central Animal House	5	NA	NA	NR	IV	10,19	NA	2d1i	PBS	M	P7	NA	P84	NA	NA	NA	NA	NA	NA	Unclear	Low	Unclear	Unclear	Unclear	Unclear	Unclear	Low	Unclear	Unclear	Unclear
Horváth, 2019	Horváth G, Otrokocsi L, Beko K, Baranyi M, Kittel Á, Fritz-Ruenes PA, Sperlágh B.	https://www.ncbi.nlm.nih.gov/pubmed/30683682	P2X7 receptors drive poly(I:C) induced autism-like behavior in mice	2019	English	Mice	C57BL/6	N/A / Pfizer	3	NA	NA	Saline	IP	12.5	NA	1d1i	Saline	M	G12.5	NA	NA	NA	NA	NA	NA	NA	NA	Unclear	Low	Unclear	Unclear	Unclear	Unclear	Unclear	Unclear	Unclear	High	Unclear
Hu, 2019	Hu Y, Hong XY, Yang XF, Ma RH, Wang X, Zhang JF, Feng Q, Li XG, Sun DS, Li X, Wan HL, Li T, Wang Q, Ke D, Wang JZ, Liu GP.	https://www.ncbi.nlm.nih.gov/pubmed/30826466	Inflammation-dependent ISG15 upregulation mediates MIA-induced dendrite damages and depression by disrupting NEDD4/Rap2A signaling	2019	English	Rats	Sprague Dawley	Tongji Medical College Experimental Animal Central	10	NA	NA	Saline	IV	17	NA	1d1i	Saline	NR	G17	NA	P0	NA	NA	NA	NA	NA	NA	Unclear	Unclear	Unclear	Unclear	Unclear	Unclear	Low	Unclear	Unclear	High	Unclear
Hui, 2018	Hui CW, St-Pierre A, El Hajj H, Remy Y, Hébert SS, Luheshi GN, Srivastava LK, Tremblay MÈ.	https://www.ncbi.nlm.nih.gov/pubmed/29472840	Prenatal immune challenge in mice leads to partly sex-dependent behavioral, microglial, and molecular abnormalities associated with schizophrenia	2018	English	Mice	C57BL/6	Charles River Laboratories, St-Constant	5	NA	NA	Water	IP	9.5	NA	1d1i	Saline	M&F	P80-90	NA	NA	NA	NA	NA	NA	NA	NA	Unclear	Unclear	Unclear	Unclear	Unclear	Unclear	Unclear	Unclear	Unclear	Unclear	Low
Krstic, 2012	Krstic D, Madhusudan A, Doehner J, Vogel P, Notter T, Imhof C, Manalastas A, Hilfiker M, Pfister S, Schwerdel C, Riether C, Meyer U, Knuesel I.	https://www.ncbi.nlm.nih.gov/pubmed/22747753	Systemic immune challenges trigger and drive Alzheimer-like neuropathology in mice	2012	English	Mice	C57BL/6J	University of California / University of Zurich, Institute of Laboratory Animal Science breeding facility	5	NA	NA	Saline	IV	17	NA	1d1i	Saline	NR	P21	NA	P90-150	NA	P450	NA	NA	NA	NA	Unclear	Unclear	Unclear	Unclear	Unclear	Unclear	Unclear	Unclear	Unclear	Unclear	High
Lipina, 2013	Lipina TV, Zai C, Hlousek D, Roder JC, Wong AH.	https://www.ncbi.nlm.nih.gov/pubmed/23637159	Maternal immune activation during gestation interacts with Disc1 point mutation to exacerbate schizophrenia-related behaviors in mice	2013	English	Mice	C57BL/6J	In-house breeding	2.5	5	NA	PBS	IV	9	NA	1d1i	PBS	NR	G9	NA	NA	NA	NA	NA	NA	NA	NA	Unclear	Unclear	Unclear	Unclear	Unclear	Unclear	Unclear	Unclear	Unclear	Unclear	Unclear
MacDowell, 2017	MacDowell KS, Munarriz-Cuezva E, Caso JR, Madrigal JL, Zabala A, Meana JJ, García-Bueno B, Leza JC.	https://www.ncbi.nlm.nih.gov/pubmed/28039001	Paliperidone reverts Toll-like receptor 3 signaling pathway activation and cognitive deficits in a maternal immune activation mouse model of schizophrenia	2017	English	Mice	C56BL/6J	Harlan Ibérica	5	NA	NA	Saline	IP	9.5	NA	1d1i	Saline	M&F	≥P81	NA	NA	NA	NA	NA	NA	NA	NA	Unclear	Unclear	Unclear	Unclear	Unclear	Unclear	Unclear	Unclear	Unclear	High	High
Mandal, 2013	Mandal M, Donnelly R, Elkabes S, Zhang P, Davini D, David BT, Ponzio NM.	https://www.ncbi.nlm.nih.gov/pubmed/23643646	Maternal immune stimulation during pregnancy shapes the immunological phenotype of offspring	2013	English	Mice	C57BL/6	Jackson Laboratories, Bar Harbor	10	NA	NA	PBS	IP	12	NA	1d1i	PBS	M&F	P56-70	NA	NA	NA	NA	NA	NA	NA	NA	Unclear	Unclear	Unclear	Unclear	Unclear	Unclear	Unclear	Unclear	High	Unclear	Unclear
Mattei, 2014	Mattei D, Djodari-Irani A, Hadar R, Pelz A, de Cossío LF, Goetz T, Matyash M, Kettenmann H, Winter C, Wolf SA.	https://www.ncbi.nlm.nih.gov/pubmed/24509090	Minocycline rescues decrease in neurogenesis, increase in microglia cytokines and deficits in sensorimotor gating in an animal model of schizophrenia	2014	English	Rats	Wistar	Harlan Laboratories	4	NA	NA	Saline	IV	15	NA	1d1i	Saline	M	P128	NA	NA	NA	NA	NA	NA	NA	NA	Unclear	Unclear	Unclear	Unclear	Unclear	Unclear	Unclear	Unclear	Unclear	Unclear	Unclear
Meyer, 2005	Meyer U, Feldon J, Schedlowski M, Yee BK.	https://www.ncbi.nlm.nih.gov/pubmed/15964075	Towards an immuno-precipitated neurodevelopmental animal model of schizophrenia	2005	English	Mice	C57BL6/J	Swiss Federal Institute of Technology In-house colony	2.5	5	10	PBS	IV	9	NA	NR	PBS/no injection	ND	G9	NA	NA	NA	NA	NA	NA	NA	NA	Unclear	Unclear	Unclear	Unclear	Unclear	Unclear	Unclear	Unclear	Unclear	High	High
Meyer, 2006	Meyer U, Nyffeler M, Engler A, Urwyler A, Schedlowski M, Knuesel I, Yee BK, Feldon J.	https://www.ncbi.nlm.nih.gov/pubmed/16672647	The time of prenatal immune challenge determines the specificity of inflammation-mediated brain and behavioral pathology	2006	English	Mice	C57BL/6J	Swiss Federal Institute of Technology In-house colony	5	NA	NA	Saline	IV	9	17	1d1i	Saline	NR	G9	3	G9	6	G17	3	G17	6	NA	Unclear	Unclear	Unclear	Unclear	Unclear	Unclear	Unclear	Unclear	Unclear	Low	High
Meyer, 2008	Meyer U, Murray PJ, Urwyler A, Yee BK, Schedlowski M, Feldon J.	https://www.ncbi.nlm.nih.gov/pubmed/17579604	Adult behavioral and pharmacological dysfunctions following disruption of the fetal brain balance between pro-inflammatory and IL-10-mediated anti-inflammatory signaling	2008	English	Mice	FVB	N/A / Jackson Laboratories, Bar Harbor	2	NA	NA	Saline	IV	9	NA	1d1i	Saline	NR & M&F	G9	NA	P100	NA	NA	NA	NA	NA	NA	Unclear	Unclear	Unclear	Unclear	Unclear	Unclear	Unclear	Unclear	Unclear	High	Unclear
Missault, 2014	Missault S, Van den Eynde K, Vanden Berghe W, Fransen E, Weeren A, Timmermans JP, Kumar-Singh S, Dedeurwaerdere S.	https://www.ncbi.nlm.nih.gov/pubmed/24973728	The risk for behavioural deficits is determined by the maternal immune response to prenatal immune challenge in a neurodevelopmental model	2014	English	Rats	Wistar-Hannover	Charles River Laboratories, France	2	4	8	Water	SC	9	NA	NR	Water	NR	G9	NA	G15	NA	NA	NA	NA	NA	NA	Unclear	Unclear	Unclear	Unclear	Unclear	Unclear	Unclear	Unclear	Unclear	High	Unclear
Mueller, 2019	Mueller FS, Richetto J, Hayes LN, Zambon A, Pollak DD, Sawa A, Meyer U, Weber-Stadlbauer U.	https://www.ncbi.nlm.nih.gov/pubmed/30980948	Influence of poly(I:C) variability on thermoregulation, immune responses and pregnancy outcomes in mouse models of maternal immune activation	2019	English	Mice	C57BL6/N	Charles River Laboratories, Sulzfeld	5	NA	NA	Saline	IV	12	NA	1d1i	Saline	NR	G12	3	NA	NA	NA	NA	NA	NA	NA	Unclear	Unclear	Unclear	Unclear	High	Unclear	Unclear	Unclear	Unclear	Low	Unclear
Murray, 2019	Murray KN, Edye ME, Manca M, Vernon AC, Oladipo JM, Fasolino V, Harte MK, Mason V, Grayson B, McHugh PC, Knuesel I, Prinssen EP, Hager R, Neill JC.	https://www.ncbi.nlm.nih.gov/pubmed/30218784	Evolution of a maternal immune activation (mIA) model in rats: Early developmental effects	2019	English	Rats	Wistar	Charles River Laboratories, United Kingdom	10	NA	NA	Saline	IP	15	NA	1d1i	Saline	M&F	G21	NA	NA	NA	NA	NA	NA	NA	NA	Unclear	Unclear	Unclear	Unclear	Unclear	Unclear	Unclear	Unclear	Unclear	Low	Low
Nakamura, 2019	Nakamura JP, Schroeder A, Hudson M, Jones N, Gillespie B, Du X, Notaras M, Swaminathan V, Reay WR, Atkins JR, Green MJ, Carr VJ, Cairns MJ, Sundram S, Hill RA.	https://www.ncbi.nlm.nih.gov/pubmed/31175998	The maternal immune activation model uncovers a role for the Arx gene in GABAergic dysfunction in schizophrenia	2019	English	Mice	C57BL/6	Animal Resources Centre (Western Australia)	20	NA	NA	Saline	IP	17.5	NA	1d1i	Saline	NR & M&F	G17.5	6	P91-98	NA	NA	NA	NA	NA	NA	Unclear	Unclear	Unclear	Unclear	Unclear	Unclear	Unclear	Unclear	Unclear	High	Low
Oh-Nishi, 2016	Oh-Nishi A, Koga K, Maeda T, Suhara T.	https://www.ncbi.nlm.nih.gov/pubmed/27425770	A possible serologic biomarker for maternal immune activation-associated neurodevelopmental disorders found in the rat models	2016	English	Rats	Wistar	Japan SLC, Shizuoka	4	NA	NA	Saline	IP	15-18	NA	4d1i	Saline	M	P3	NA	P63-112	NA	NA	NA	NA	NA	NA	Unclear	Unclear	Unclear	Unclear	High	Unclear	Unclear	Unclear	Unclear	Unclear	Unclear
Openshaw, 2019	Openshaw RL, Kwon J, McColl A, Penninger JM, Cavanagh J, Pratt JA, Morris BJ.	https://www.ncbi.nlm.nih.gov/pubmed/30691477	JNK signalling mediates aspects of maternal immune activation: Importance of maternal genotype in relation to schizophrenia risk	2019	English	Mice	C57BL/6	N/A / Institute for Molecular Biotechnology of the Austrian Academy of Sciences	20	NA	NA	NR	SC	12.5	NA	1d1i	Saline	M&F	G12.5	NA	NA	NA	NA	NA	NA	NA	NA	Unclear	Unclear	Unclear	Unclear	Unclear	Unclear	Unclear	Low	Unclear	Low	Unclear
Pacheco-Lopez, 2013	Pacheco-López G, Giovanoli S, Langhans W, Meyer U.	https://www.ncbi.nlm.nih.gov/pubmed/22186136	Priming of metabolic dysfunctions by prenatal immune activation in mice: relevance to schizophrenia	2013	English	Mice	C57BL/6J	In-house breeding	5	NA	NA	Saline	IV	9	NA	1d1i	Saline	M	P30	NA	P70	NA	NA	NA	NA	NA	NA	Unclear	Unclear	Unclear	Unclear	Unclear	Unclear	Unclear	Low	Unclear	Low	Low
Pratt, 2013	Pratt L, Ni L, Ponzio NM, Jonakait GM.	https://www.ncbi.nlm.nih.gov/pubmed/23877071	Maternal inflammation promotes fetal microglial activation and increased cholinergic expression in the fetal basal forebrain: Role of interleukin-6	2013	English	Mice	C57BL/6J	Jackson Laboratories, Bar Harbor	20	NA	NA	Saline	IP	12.5	NA	1d1i	Saline	NR	G16	12	NA	NA	NA	NA	NA	NA	NA	Unclear	Unclear	Unclear	Unclear	High	Unclear	Unclear	Unclear	High	Low	Unclear
Ratnayake, 2014	Ratnayake U, Quinn T, LaRosa DA, Dickinson H, Walker DW.	https://www.ncbi.nlm.nih.gov/pubmed/24863806	Prenatal exposure to the viral mimetic poly I:C alters fetal brain cytokine expression and postnatal behaviour	2014	English	Spiny mice (A. cahirinus)	NA	Monash Medical Centre	5	NA	NA	PBS	SC	20	NA	1d1i	PBS	NR	G20	2	G21	NA	NA	NA	NA	NA	NA	Unclear	Unclear	Unclear	Unclear	Unclear	Unclear	Unclear	Unclear	Unclear	Unclear	Unclear
Rose, 2017	Rose DR, Careaga M, Van de Water J, McAllister K, Bauman MD, Ashwood P.	https://www.ncbi.nlm.nih.gov/pubmed/27876552	Long-term altered immune responses following fetal priming in a non-human primate model of maternal immune activation	2017	English	Rhesus monkeys	NA	N/A	0.25	NA	NA	NR	IV	43,44,46	100101103	3d1i	Saline/no injection	M&F	~P395	NA	~P1338	NA	NA	NA	NA	NA	NA	Unclear	Unclear	Unclear	Unclear	Unclear	Unclear	Unclear	Unclear	Unclear	Low	High
Tsukada, 2015	Tsukada T, Simamura E, Shimada H, Arai T, Higashi N, Akai T, Iizuka H, Hatta T.	https://www.ncbi.nlm.nih.gov/pubmed/26043040	The suppression of maternal-fetal leukemia inhibitory factor signal relay pathway by maternal immune activation impairs brain development in mice	2015	English	Mice	C57BL/6J	N/A	4	20	NA	NR	IP	12.5	NA	1d1i	Saline	ND	G12.5	3	G13.5	NA	NA	NA	NA	NA	NA	Unclear	Unclear	Unclear	Unclear	Unclear	Unclear	Unclear	Unclear	High	Low	Unclear
Volk, 2015	Volk DW, Chitrapu A, Edelson JR, Roman KM, Moroco AE, Lewis DA.	https://www.ncbi.nlm.nih.gov/pubmed/26133963	Molecular mechanisms and timing of cortical immune activation in schizophrenia	2015	English	Mice	C57BL/6J	Jackson Laboratories, Bar Harbor	20	NA	NA	NR	IP	11-13	15-17	3d1i	Saline	M&F	P56	NA	NA	NA	NA	NA	NA	NA	NA	Unclear	Unclear	Unclear	Unclear	Unclear	Unclear	Unclear	Low	Unclear	Low	Unclear
Volk, 2019	Volk DW, Moroco AE, Roman KM, Edelson JR, Lewis DA.	https://www.ncbi.nlm.nih.gov/pubmed/30082065	The role of the nuclear factor-κB transcriptional complex in cortical immune activation in schizophrenia	2019	English	Mice	C57BL/6J	Jackson Laboratories, Bar Harbor	20	NA	NA	NR	IP	11-13	15-17	3d1i	Saline	M&F	P60	NA	NA	NA	NA	NA	NA	NA	NA	Unclear	Unclear	Unclear	Unclear	Unclear	Unclear	Unclear	Low	Unclear	Low	Unclear
Vuillermot, 2017	Vuillermot S, Luan W, Meyer U, Eyles D.	https://www.ncbi.nlm.nih.gov/pubmed/28316773	Vitamin D treatment during pregnancy prevents autism-related phenotypes in a mouse model of maternal immune activation	2017	English	Mice	C57BL/6N	Charles River Laboratories, Sulzfeld	5	NA	NA	Saline	IV	9	NA	1d1i	Saline	NR	G9	NA	NA	NA	NA	NA	NA	NA	NA	Unclear	Unclear	Unclear	Unclear	Unclear	Unclear	Unclear	Unclear	Unclear	Low	Low
Wang, 2019	Wang X, Yang J, Zhang H, Yu J, Yao Z.	https://www.ncbi.nlm.nih.gov/pubmed/30681777	Oral probiotic administration during pregnancy prevents autism-related behaviors in offspring induced by maternal immune activation via anti-inflammation in mice	2019	English	Mice	C57BL/6J	Sun-Yat-sen University Laboratory Animal Center	20	NA	NA	PBS	IP	12.5	NA	1d1i	PBS	M	G14.5	NA	NA	NA	NA	NA	NA	NA	NA	Unclear	Unclear	Unclear	Unclear	Unclear	Unclear	Unclear	Unclear	High	Unclear	Unclear
Wu, 2015	Wu WL, Adams CE, Stevens KE, Chow KH, Freedman R, Patterson PH.	https://www.ncbi.nlm.nih.gov/pubmed/25683697	The interaction between maternal immune activation and alpha 7 nicotinic acetylcholine receptor in regulating behaviors in the offspring	2015	English	Mice	C57BL/6N	Jackson Laboratories, Bar Harbor / Charles River Laboratories, Wilmington	20	NA	NA	NR	IP	12.5	NA	1d1i	Saline	NR	G12.5	NA	NA	NA	NA	NA	NA	NA	NA	Unclear	Unclear	Unclear	Unclear	Unclear	Unclear	Unclear	Unclear	High	Unclear	Unclear
Yee, 2011	Yee N, Ribic A, de Roo CC, Fuchs E.	https://www.ncbi.nlm.nih.gov/pubmed/21679729	Differential effects of maternal immune activation and juvenile stress on anxiety-like behaviour and physiology in adult rats: No evidence for the “double-hit hypothesis”	2011	English	Rats	Sprague Dawley	N/A	4	NA	NA	Saline	IV	15	NA	1d1i	Saline	M	P69	NA	NA	NA	NA	NA	NA	NA	NA	Unclear	Unclear	Unclear	Unclear	Unclear	Low	Unclear	Low	Unclear	Low	Unclear
Zhao, 2019	Zhao Q, Wang Q, Wang J, Tang M, Huang S, Peng K, Han Y, Zhang J, Liu G, Fang Q, You Z.	https://www.ncbi.nlm.nih.gov/pubmed/30659984	Maternal immune activation-induced PPARγ-dependent dysfunction of microglia associated with neurogenic impairment and aberrant postnatal behaviors in offspring	2019	English	Rats	Wistar	Chengdu Dossy Biological Technology	1	5	10	Saline	IP	18	NA	1d1i	Saline	NR & M	G18	12	P28	NA	NA	NA	NA	NA	NA	Unclear	Unclear	Unclear	Unclear	Unclear	Unclear	Unclear	Unclear	Unclear	High	Unclear

## Sheet: Outcome measures
Parameter	Article code	Species	Strain	Poly(I:C) dose (mg/kg)	Mode of delivery	Time of administration (G)	Sex	Age	Location	Outcome measure	Outcome measure units	Descriptive outcome	Mean of control group	Mean of intervention group	SEM of control group	SEM of intervention group	SD of control group	SD of intervention group	No. of intervention groups beign compared to same control	n of control group	n of control group (min)	n of control group (max)	Adj. n of control group	Adj. n of control group (min)	Adj. n of control group (max)	n of intervention group	n of intervention group (min)	n of intervention group (max)	SMD
CXCL1/KC/Growth-regulated alpha protein	Arrode-Brusés, 2012	Mice	C57BL/6J	20	IP	G16	M&F	G16	Brain	Protein	pg/100 μg protein	ND	NA	NA	NA	NA	NA	NA	NA	10	NA	NA	NA	NA	NA	10	NA	NA
CXCL1/KC/Growth-regulated alpha protein	Arrode-Brusés, 2012	Mice	C57BL/6J	20	IP	G16	M&F	G17	Brain	Protein	pg/100 μg protein	No effect	NA	NA	NA	NA	NA	NA	NA	10	NA	NA	NA	NA	NA	9	NA	NA
CXCL10/IP-10	Arrode-Brusés, 2012	Mice	C57BL/6J	20	IP	G16	M&F	G16	Brain	Protein	pg/100 μg protein	Increased in MIA	NA	NA	NA	NA	NA	NA	NA	10	NA	NA	NA	NA	NA	10	NA	NA
CXCL10/IP-10	Arrode-Brusés, 2012	Mice	C57BL/6J	20	IP	G16	M&F	G17	Brain	Protein	pg/100 μg protein	Increased in MIA	NA	NA	NA	NA	NA	NA	NA	10	NA	NA	NA	NA	NA	9	NA	NA
CXCL5/LIX	Arrode-Brusés, 2012	Mice	C57BL/6J	20	IP	G16	M&F	G16	Brain	Protein	pg/100 μg protein	ND	NA	NA	NA	NA	NA	NA	NA	10	NA	NA	NA	NA	NA	10	NA	NA
CXCL5/LIX	Arrode-Brusés, 2012	Mice	C57BL/6J	20	IP	G16	M&F	G17	Brain	Protein	pg/100 μg protein	ND	NA	NA	NA	NA	NA	NA	NA	10	NA	NA	NA	NA	NA	9	NA	NA
CXCL9/MIG	Arrode-Brusés, 2012	Mice	C57BL/6J	20	IP	G16	M&F	G16	Brain	Protein	pg/100 μg protein	Increased in MIA	NA	NA	NA	NA	NA	NA	NA	10	NA	NA	NA	NA	NA	10	NA	NA
CXCL9/MIG	Arrode-Brusés, 2012	Mice	C57BL/6J	20	IP	G16	M&F	G17	Brain	Protein	pg/100 μg protein	Decreased in MIA	NA	NA	NA	NA	NA	NA	NA	10	NA	NA	NA	NA	NA	9	NA	NA
Eotaxin	Arrode-Brusés, 2012	Mice	C57BL/6J	20	IP	G16	M&F	G16	Brain	Protein	pg/100 μg protein	No effect	NA	NA	NA	NA	NA	NA	NA	10	NA	NA	NA	NA	NA	10	NA	NA
Eotaxin	Arrode-Brusés, 2012	Mice	C57BL/6J	20	IP	G16	M&F	G17	Brain	Protein	pg/100 μg protein	No effect	NA	NA	NA	NA	NA	NA	NA	10	NA	NA	NA	NA	NA	9	NA	NA
G-CSF	Arrode-Brusés, 2012	Mice	C57BL/6J	20	IP	G16	M&F	G16	Brain	Protein	pg/100 μg protein	ND	NA	NA	NA	NA	NA	NA	NA	10	NA	NA	NA	NA	NA	10	NA	NA
G-CSF	Arrode-Brusés, 2012	Mice	C57BL/6J	20	IP	G16	M&F	G17	Brain	Protein	pg/100 μg protein	ND	NA	NA	NA	NA	NA	NA	NA	10	NA	NA	NA	NA	NA	9	NA	NA
GM-CSF	Arrode-Brusés, 2012	Mice	C57BL/6J	20	IP	G16	M&F	G16	Brain	Protein	pg/100 μg protein	ND	NA	NA	NA	NA	NA	NA	NA	10	NA	NA	NA	NA	NA	10	NA	NA
GM-CSF	Arrode-Brusés, 2012	Mice	C57BL/6J	20	IP	G16	M&F	G17	Brain	Protein	pg/100 μg protein	No effect	NA	NA	NA	NA	NA	NA	NA	10	NA	NA	NA	NA	NA	9	NA	NA
IFN-γ	Arrode-Brusés, 2012	Mice	C57BL/6J	20	IP	G16	M&F	G16	Brain	Protein	pg/100 μg protein	ND	ND	ND	ND	ND	ND	ND	1	10	NA	NA	10	NA	NA	10	NA	NA
IFN-γ	Arrode-Brusés, 2012	Mice	C57BL/6J	20	IP	G16	M&F	G17	Brain	Protein	pg/100 μg protein	ND	ND	ND	ND	ND	ND	ND	1	10	NA	NA	10	NA	NA	9	NA	NA
IL-10	Arrode-Brusés, 2012	Mice	C57BL/6J	20	IP	G16	M&F	G17	Brain	Protein	pg/100 μg protein	No effect	23.8	27.5	1.6	2.7	5.05964	8.1	1	10	NA	NA	10	NA	NA	9	NA	NA
IL-10	Arrode-Brusés, 2012	Mice	C57BL/6J	20	IP	G16	M&F	G16	Brain	Protein	pg/100 μg protein	No effect	27.7	25.3	1.4	2.5	4.42719	7.90569	1	10	NA	NA	10	NA	NA	10	NA	NA
IL-12 (p40)/IL-12B	Arrode-Brusés, 2012	Mice	C57BL/6J	20	IP	G16	M&F	G16	Brain	Protein	pg/100 μg protein	ND	NA	NA	NA	NA	NA	NA	NA	10	NA	NA	NA	NA	NA	10	NA	NA
IL-12 (p40)/IL-12B	Arrode-Brusés, 2012	Mice	C57BL/6J	20	IP	G16	M&F	G17	Brain	Protein	pg/100 μg protein	ND	NA	NA	NA	NA	NA	NA	NA	10	NA	NA	NA	NA	NA	9	NA	NA
IL-12 (p70)	Arrode-Brusés, 2012	Mice	C57BL/6J	20	IP	G16	M&F	G16	Brain	Protein	pg/100 μg protein	ND	NA	NA	NA	NA	NA	NA	NA	10	NA	NA	NA	NA	NA	10	NA	NA
IL-12 (p70)	Arrode-Brusés, 2012	Mice	C57BL/6J	20	IP	G16	M&F	G17	Brain	Protein	pg/100 μg protein	ND	NA	NA	NA	NA	NA	NA	NA	10	NA	NA	NA	NA	NA	9	NA	NA
IL-13	Arrode-Brusés, 2012	Mice	C57BL/6J	20	IP	G16	M&F	G16	Brain	Protein	pg/100 μg protein	Increased in MIA	NA	NA	NA	NA	NA	NA	NA	10	NA	NA	NA	NA	NA	10	NA	NA
IL-13	Arrode-Brusés, 2012	Mice	C57BL/6J	20	IP	G16	M&F	G17	Brain	Protein	pg/100 μg protein	No effect	NA	NA	NA	NA	NA	NA	NA	10	NA	NA	NA	NA	NA	9	NA	NA
IL-15	Arrode-Brusés, 2012	Mice	C57BL/6J	20	IP	G16	M&F	G16	Brain	Protein	pg/100 μg protein	ND	NA	NA	NA	NA	NA	NA	NA	10	NA	NA	NA	NA	NA	10	NA	NA
IL-15	Arrode-Brusés, 2012	Mice	C57BL/6J	20	IP	G16	M&F	G17	Brain	Protein	pg/100 μg protein	No effect	NA	NA	NA	NA	NA	NA	NA	10	NA	NA	NA	NA	NA	9	NA	NA
IL-17	Arrode-Brusés, 2012	Mice	C57BL/6J	20	IP	G16	M&F	G16	Brain	Protein	pg/100 μg protein	ND	NA	NA	NA	NA	NA	NA	NA	10	NA	NA	NA	NA	NA	10	NA	NA
IL-17	Arrode-Brusés, 2012	Mice	C57BL/6J	20	IP	G16	M&F	G17	Brain	Protein	pg/100 μg protein	No effect	NA	NA	NA	NA	NA	NA	NA	10	NA	NA	NA	NA	NA	9	NA	NA
IL-1α	Arrode-Brusés, 2012	Mice	C57BL/6J	20	IP	G16	M&F	G16	Brain	Protein	pg/100 μg protein	ND	NA	NA	NA	NA	NA	NA	NA	10	NA	NA	NA	NA	NA	10	NA	NA
IL-1α	Arrode-Brusés, 2012	Mice	C57BL/6J	20	IP	G16	M&F	G17	Brain	Protein	pg/100 μg protein	ND	NA	NA	NA	NA	NA	NA	NA	10	NA	NA	NA	NA	NA	9	NA	NA
IL-1β	Arrode-Brusés, 2012	Mice	C57BL/6J	20	IP	G16	M&F	G16	Brain	Protein	pg/100 μg protein	No effect	43.9	46.5	3.5	9.6	11.068	30.3579	1	10	NA	NA	10	NA	NA	10	NA	NA
IL-1β	Arrode-Brusés, 2012	Mice	C57BL/6J	20	IP	G16	M&F	G17	Brain	Protein	pg/100 μg protein	Increased in MIA	94.9	126.9	5.3	11.3	16.7601	33.9	1	10	NA	NA	10	NA	NA	9	NA	NA
IL-2	Arrode-Brusés, 2012	Mice	C57BL/6J	20	IP	G16	M&F	G16	Brain	Protein	pg/100 μg protein	ND	NA	NA	NA	NA	NA	NA	NA	10	NA	NA	NA	NA	NA	10	NA	NA
IL-2	Arrode-Brusés, 2012	Mice	C57BL/6J	20	IP	G16	M&F	G17	Brain	Protein	pg/100 μg protein	ND	NA	NA	NA	NA	NA	NA	NA	10	NA	NA	NA	NA	NA	9	NA	NA
IL-3	Arrode-Brusés, 2012	Mice	C57BL/6J	20	IP	G16	M&F	G16	Brain	Protein	pg/100 μg protein	ND	NA	NA	NA	NA	NA	NA	NA	10	NA	NA	NA	NA	NA	10	NA	NA
IL-3	Arrode-Brusés, 2012	Mice	C57BL/6J	20	IP	G16	M&F	G17	Brain	Protein	pg/100 μg protein	ND	NA	NA	NA	NA	NA	NA	NA	10	NA	NA	NA	NA	NA	9	NA	NA
IL-4	Arrode-Brusés, 2012	Mice	C57BL/6J	20	IP	G16	M&F	G16	Brain	Protein	pg/100 μg protein	ND	ND	ND	ND	ND	ND	ND	1	10	NA	NA	10	NA	NA	10	NA	NA
IL-4	Arrode-Brusés, 2012	Mice	C57BL/6J	20	IP	G16	M&F	G17	Brain	Protein	pg/100 μg protein	ND	ND	ND	ND	ND	ND	ND	1	10	NA	NA	10	NA	NA	9	NA	NA
IL-5	Arrode-Brusés, 2012	Mice	C57BL/6J	20	IP	G16	M&F	G16	Brain	Protein	pg/100 μg protein	ND	NA	NA	NA	NA	NA	NA	NA	10	NA	NA	NA	NA	NA	10	NA	NA
IL-5	Arrode-Brusés, 2012	Mice	C57BL/6J	20	IP	G16	M&F	G17	Brain	Protein	pg/100 μg protein	ND	NA	NA	NA	NA	NA	NA	NA	10	NA	NA	NA	NA	NA	9	NA	NA
IL-6	Arrode-Brusés, 2012	Mice	C57BL/6J	20	IP	G16	M&F	G16	Brain	Protein	pg/100 μg protein	ND	ND	ND	ND	ND	ND	ND	1	10	NA	NA	10	NA	NA	10	NA	NA
IL-6	Arrode-Brusés, 2012	Mice	C57BL/6J	20	IP	G16	M&F	G17	Brain	Protein	pg/100 μg protein	ND	ND	ND	ND	ND	ND	ND	1	10	NA	NA	10	NA	NA	9	NA	NA
IL-7	Arrode-Brusés, 2012	Mice	C57BL/6J	20	IP	G16	M&F	G16	Brain	Protein	pg/100 μg protein	Increased in MIA	NA	NA	NA	NA	NA	NA	NA	10	NA	NA	NA	NA	NA	10	NA	NA
IL-7	Arrode-Brusés, 2012	Mice	C57BL/6J	20	IP	G16	M&F	G17	Brain	Protein	pg/100 μg protein	No effect	NA	NA	NA	NA	NA	NA	NA	10	NA	NA	NA	NA	NA	9	NA	NA
IL-9	Arrode-Brusés, 2012	Mice	C57BL/6J	20	IP	G16	M&F	G16	Brain	Protein	pg/100 μg protein	No effect	NA	NA	NA	NA	NA	NA	NA	10	NA	NA	NA	NA	NA	10	NA	NA
IL-9	Arrode-Brusés, 2012	Mice	C57BL/6J	20	IP	G16	M&F	G17	Brain	Protein	pg/100 μg protein	No effect	NA	NA	NA	NA	NA	NA	NA	10	NA	NA	NA	NA	NA	9	NA	NA
LIF	Arrode-Brusés, 2012	Mice	C57BL/6J	20	IP	G16	M&F	G16	Brain	Protein	pg/100 μg protein	ND	NA	NA	NA	NA	NA	NA	NA	10	NA	NA	NA	NA	NA	10	NA	NA
LIF	Arrode-Brusés, 2012	Mice	C57BL/6J	20	IP	G16	M&F	G17	Brain	Protein	pg/100 μg protein	ND	NA	NA	NA	NA	NA	NA	NA	10	NA	NA	NA	NA	NA	9	NA	NA
MCP-1/C-C motif chemokine 2	Arrode-Brusés, 2012	Mice	C57BL/6J	20	IP	G16	M&F	G16	Brain	Protein	pg/100 μg protein	No effect	NA	NA	NA	NA	NA	NA	NA	10	NA	NA	NA	NA	NA	10	NA	NA
MCP-1/C-C motif chemokine 2	Arrode-Brusés, 2012	Mice	C57BL/6J	20	IP	G16	M&F	G17	Brain	Protein	pg/100 μg protein	Increased in MIA	NA	NA	NA	NA	NA	NA	NA	10	NA	NA	NA	NA	NA	9	NA	NA
MCSF	Arrode-Brusés, 2012	Mice	C57BL/6J	20	IP	G16	M&F	G16	Brain	Protein	pg/100 μg protein	ND	NA	NA	NA	NA	NA	NA	NA	10	NA	NA	NA	NA	NA	10	NA	NA
MCSF	Arrode-Brusés, 2012	Mice	C57BL/6J	20	IP	G16	M&F	G17	Brain	Protein	pg/100 μg protein	No effect	NA	NA	NA	NA	NA	NA	NA	10	NA	NA	NA	NA	NA	9	NA	NA
MIP-1α/C-C motif chemokine 3	Arrode-Brusés, 2012	Mice	C57BL/6J	20	IP	G16	M&F	G16	Brain	Protein	pg/100 μg protein	Decreased in MIA	NA	NA	NA	NA	NA	NA	NA	10	NA	NA	NA	NA	NA	10	NA	NA
MIP-1α/C-C motif chemokine 3	Arrode-Brusés, 2012	Mice	C57BL/6J	20	IP	G16	M&F	G17	Brain	Protein	pg/100 μg protein	Increased in MIA	NA	NA	NA	NA	NA	NA	NA	10	NA	NA	NA	NA	NA	9	NA	NA
MIP-1β/C-C motif chemokine 4	Arrode-Brusés, 2012	Mice	C57BL/6J	20	IP	G16	M&F	G16	Brain	Protein	pg/100 μg protein	ND	NA	NA	NA	NA	NA	NA	NA	10	NA	NA	NA	NA	NA	10	NA	NA
MIP-1β/C-C motif chemokine 4	Arrode-Brusés, 2012	Mice	C57BL/6J	20	IP	G16	M&F	G17	Brain	Protein	pg/100 μg protein	No effect	NA	NA	NA	NA	NA	NA	NA	10	NA	NA	NA	NA	NA	9	NA	NA
MIP-2/C-X-C motif chemokine 2	Arrode-Brusés, 2012	Mice	C57BL/6J	20	IP	G16	M&F	G16	Brain	Protein	pg/100 μg protein	ND	NA	NA	NA	NA	NA	NA	NA	10	NA	NA	NA	NA	NA	10	NA	NA
MIP-2/C-X-C motif chemokine 2	Arrode-Brusés, 2012	Mice	C57BL/6J	20	IP	G16	M&F	G17	Brain	Protein	pg/100 μg protein	ND	NA	NA	NA	NA	NA	NA	NA	10	NA	NA	NA	NA	NA	9	NA	NA
RANTES/C-C motif chemokine 5	Arrode-Brusés, 2012	Mice	C57BL/6J	20	IP	G16	M&F	G16	Brain	Protein	pg/100 μg protein	ND	NA	NA	NA	NA	NA	NA	NA	10	NA	NA	NA	NA	NA	10	NA	NA
RANTES/C-C motif chemokine 5	Arrode-Brusés, 2012	Mice	C57BL/6J	20	IP	G16	M&F	G17	Brain	Protein	pg/100 μg protein	No effect	NA	NA	NA	NA	NA	NA	NA	10	NA	NA	NA	NA	NA	9	NA	NA
TNF-α/Tumor necrosis factor	Arrode-Brusés, 2012	Mice	C57BL/6J	20	IP	G16	M&F	G16	Brain	Protein	pg/100 μg protein	ND	ND	ND	ND	ND	ND	ND	1	10	NA	NA	10	NA	NA	10	NA	NA
TNF-α/Tumor necrosis factor	Arrode-Brusés, 2012	Mice	C57BL/6J	20	IP	G16	M&F	G17	Brain	Protein	pg/100 μg protein	ND	ND	ND	ND	ND	ND	ND	1	10	NA	NA	10	NA	NA	9	NA	NA
VEGF-A	Arrode-Brusés, 2012	Mice	C57BL/6J	20	IP	G16	M&F	G16	Brain	Protein	pg/100 μg protein	Increased in MIA	NA	NA	NA	NA	NA	NA	NA	10	NA	NA	NA	NA	NA	10	NA	NA
VEGF-A	Arrode-Brusés, 2012	Mice	C57BL/6J	20	IP	G16	M&F	G17	Brain	Protein	pg/100 μg protein	No effect	NA	NA	NA	NA	NA	NA	NA	10	NA	NA	NA	NA	NA	9	NA	NA
CD68/Macrosialin	Arsenault, 2014	Mice	C57BL/6	5	IV	G15,G16,G17	M&F	P10	Brain	Protein	ng/g protein	ND	NA	NA	NA	NA	NA	NA	NA	NR	NA	NA	NA	NA	NA	NR	NA	NA
CD68/Macrosialin	Arsenault, 2014	Mice	C57BL/6	5	IV	G15,G16,G17	M&F	G18	Brain	Protein	Relative OD	Increased in MIA	NA	NA	NA	NA	NA	NA	NA	11	NA	NA	NA	NA	NA	11	NA	NA
GM-CSF	Arsenault, 2014	Mice	C57BL/6	5	IV	G15,G16,G17	M&F	P10	Brain	Protein	ng/g protein	ND	NA	NA	NA	NA	NA	NA	NA	9	NA	NA	NA	NA	NA	9	NA	NA
GM-CSF	Arsenault, 2014	Mice	C57BL/6	5	IV	G15,G16,G17	M&F	P10	Plasma	Protein	pg/ml	ND	NA	NA	NA	NA	NA	NA	NA	5	NA	NA	NA	NA	NA	5	NA	NA
IFN-γ	Arsenault, 2014	Mice	C57BL/6	5	IV	G15,G16,G17	M&F	P10	Brain	Protein	ng/g protein	No effect	1.2	1.2	0.1	0.1	0.3	0.3	1	9	NA	NA	9	NA	NA	9	NA	NA
IFN-γ	Arsenault, 2014	Mice	C57BL/6	5	IV	G15,G16,G17	M&F	P10	Plasma	Protein	pg/ml	No effect	5	6	1	0.9	2.23607	2.01246	1	5	NA	NA	5	NA	NA	5	NA	NA
IL-10	Arsenault, 2014	Mice	C57BL/6	5	IV	G15,G16,G17	M&F	P10	Brain	Protein	ng/g protein	No effect	0.73	0.74	0.06	0.07	0.18	0.21	1	9	NA	NA	9	NA	NA	9	NA	NA
IL-10	Arsenault, 2014	Mice	C57BL/6	5	IV	G15,G16,G17	M&F	P10	Plasma	Protein	pg/ml	ND	ND	ND	ND	ND	ND	ND	1	5	NA	NA	5	NA	NA	5	NA	NA
IL-12 (p70)	Arsenault, 2014	Mice	C57BL/6	5	IV	G15,G16,G17	M&F	P10	Brain	Protein	ng/g protein	No effect	NA	NA	NA	NA	NA	NA	NA	9	NA	NA	NA	NA	NA	9	NA	NA
IL-12 (p70)	Arsenault, 2014	Mice	C57BL/6	5	IV	G15,G16,G17	M&F	P10	Plasma	Protein	pg/ml	No effect	NA	NA	NA	NA	NA	NA	NA	5	NA	NA	NA	NA	NA	5	NA	NA
IL-17	Arsenault, 2014	Mice	C57BL/6	5	IV	G15,G16,G17	M&F	P10	Brain	Protein	ng/g protein	No effect	NA	NA	NA	NA	NA	NA	NA	9	NA	NA	NA	NA	NA	9	NA	NA
IL-17	Arsenault, 2014	Mice	C57BL/6	5	IV	G15,G16,G17	M&F	P10	Plasma	Protein	pg/ml	No effect	NA	NA	NA	NA	NA	NA	NA	5	NA	NA	NA	NA	NA	5	NA	NA
IL-1α	Arsenault, 2014	Mice	C57BL/6	5	IV	G15,G16,G17	M&F	P10	Brain	Protein	ng/g protein	No effect	NA	NA	NA	NA	NA	NA	NA	9	NA	NA	NA	NA	NA	9	NA	NA
IL-1α	Arsenault, 2014	Mice	C57BL/6	5	IV	G15,G16,G17	M&F	P10	Plasma	Protein	pg/ml	No effect	NA	NA	NA	NA	NA	NA	NA	5	NA	NA	NA	NA	NA	5	NA	NA
IL-1β	Arsenault, 2014	Mice	C57BL/6	5	IV	G15,G16,G17	M&F	P10	Brain	Protein	ng/g protein	No effect	3.3	3.5	0.3	0.3	0.9	0.9	1	9	NA	NA	9	NA	NA	9	NA	NA
IL-1β	Arsenault, 2014	Mice	C57BL/6	5	IV	G15,G16,G17	M&F	P10	Plasma	Protein	pg/ml	No effect	13	24	5	4	11.1803	8.94427	1	5	NA	NA	5	NA	NA	5	NA	NA
IL-2	Arsenault, 2014	Mice	C57BL/6	5	IV	G15,G16,G17	M&F	P10	Brain	Protein	ng/g protein	No effect	NA	NA	NA	NA	NA	NA	NA	9	NA	NA	NA	NA	NA	9	NA	NA
IL-2	Arsenault, 2014	Mice	C57BL/6	5	IV	G15,G16,G17	M&F	P10	Plasma	Protein	pg/ml	Increased in MIA	NA	NA	NA	NA	NA	NA	NA	5	NA	NA	NA	NA	NA	5	NA	NA
IL-3	Arsenault, 2014	Mice	C57BL/6	5	IV	G15,G16,G17	M&F	P10	Brain	Protein	ng/g protein	No effect	NA	NA	NA	NA	NA	NA	NA	9	NA	NA	NA	NA	NA	9	NA	NA
IL-3	Arsenault, 2014	Mice	C57BL/6	5	IV	G15,G16,G17	M&F	P10	Plasma	Protein	pg/ml	No effect	NA	NA	NA	NA	NA	NA	NA	5	NA	NA	NA	NA	NA	5	NA	NA
IL-4	Arsenault, 2014	Mice	C57BL/6	5	IV	G15,G16,G17	M&F	P10	Brain	Protein	ng/g protein	No effect	0.89	0.92	0.08	0.08	0.24	0.24	1	9	NA	NA	9	NA	NA	9	NA	NA
IL-4	Arsenault, 2014	Mice	C57BL/6	5	IV	G15,G16,G17	M&F	P10	Plasma	Protein	pg/ml	No effect	3.3	8	0.5	2	1.11803	4.47214	1	5	NA	NA	5	NA	NA	5	NA	NA
IL-5	Arsenault, 2014	Mice	C57BL/6	5	IV	G15,G16,G17	M&F	P10	Brain	Protein	ng/g protein	No effect	NA	NA	NA	NA	NA	NA	NA	9	NA	NA	NA	NA	NA	9	NA	NA
IL-5	Arsenault, 2014	Mice	C57BL/6	5	IV	G15,G16,G17	M&F	P10	Plasma	Protein	pg/ml	Increased in MIA	NA	NA	NA	NA	NA	NA	NA	5	NA	NA	NA	NA	NA	5	NA	NA
IL-6	Arsenault, 2014	Mice	C57BL/6	5	IV	G15,G16,G16	M&F	P10	Brain	Protein	ng/g protein	No effect	1.4	1.5	0.1	0.1	0.3	0.3	1	9	NA	NA	9	NA	NA	9	NA	NA	0.32
IL-6	Arsenault, 2014	Mice	C57BL/6	5	IV	G15,G16,G17	M&F	P10	Plasma	Protein	pg/ml	Increased in MIA	5	12	0.2	1	0.447214	2.23607	1	5	NA	NA	5	NA	NA	5	NA	NA	4
MCP-1/C-C motif chemokine 2	Arsenault, 2014	Mice	C57BL/6	5	IV	G15,G16,G17	M&F	P10	Brain	Protein	ng/g protein	No effect	NA	NA	NA	NA	NA	NA	NA	9	NA	NA	NA	NA	NA	9	NA	NA
MCP-1/C-C motif chemokine 2	Arsenault, 2014	Mice	C57BL/6	5	IV	G15,G16,G17	M&F	P10	Plasma	Protein	pg/ml	No effect	NA	NA	NA	NA	NA	NA	NA	5	NA	NA	NA	NA	NA	5	NA	NA
MIP-1α/C-C motif chemokine 3	Arsenault, 2014	Mice	C57BL/6	5	IV	G15,G16,G17	M&F	P10	Brain	Protein	ng/g protein	No effect	NA	NA	NA	NA	NA	NA	NA	9	NA	NA	NA	NA	NA	9	NA	NA
RANTES/C-C motif chemokine 5	Arsenault, 2014	Mice	C57BL/6	5	IV	G15,G16,G17	M&F	P10	Brain	Protein	ng/g protein	No effect	NA	NA	NA	NA	NA	NA	NA	9	NA	NA	NA	NA	NA	9	NA	NA
RANTES/C-C motif chemokine 5	Arsenault, 2014	Mice	C57BL/6	5	IV	G15,G16,G17	M&F	P10	Plasma	Protein	pg/ml	No effect	NA	NA	NA	NA	NA	NA	NA	5	NA	NA	NA	NA	NA	5	NA	NA
TNF-α/Tumor necrosis factor	Arsenault, 2014	Mice	C57BL/6	5	IV	G15,G16,G17	M&F	G18	Brain	Protein	Relative OD	Increased in MIA	1	1.75	0.103	0.2	0.398917	0.824621	1	15	NA	NA	15	NA	NA	17	NA	NA
TNF-α/Tumor necrosis factor	Arsenault, 2014	Mice	C57BL/6	5	IV	G15,G16,G17	M&F	P10	Brain	Protein	Relative OD	No effect	1	1.03	0.119	0.122	0.376311	0.366	1	10	NA	NA	10	NA	NA	9	NA	NA
TNF-α/Tumor necrosis factor	Arsenault, 2014	Mice	C57BL/6	5	IV	G15,G16,G17	M&F	P10	Brain	Protein	ng/g protein	No effect	1.3	1.41	0.1	0.09	0.3	0.27	1	9	NA	NA	9	NA	NA	9	NA	NA
TNF-α/Tumor necrosis factor	Arsenault, 2014	Mice	C57BL/6	5	IV	G15,G16,G17	M&F	P10	Plasma	Protein	pg/ml	No effect	9.2	10.4	0.1	0.8	0.223607	1.78885	1	5	NA	NA	5	NA	NA	5	NA	NA
IFN-γ	Clark, 2019	Rats	Wistar	5	IV	G15	M	P61	Brain	mRNA	Fold change	No effect	1.02	0.76	0.1	0.08	0.244949	0.195959	1	5-6	5	6	NA	5	6	5-6	5	6
IFN-γ	Clark, 2019	Rats	Wistar	5	IV	G15	M	P36	Brain	mRNA	Fold change	No effect	1.1	1.13	0.21	0.06	0.696491	0.198997	1	7-11	7	11	NA	7	11	7-11	7	11
IL-10	Clark, 2019	Rats	Wistar	5	IV	G15	M	P61	Brain	mRNA	Fold change	No effect	1	0.92	0.08	0.14	0.195959	0.342929	1	5-6	5	6	NA	5	6	5-6	5	6
IL-10	Clark, 2019	Rats	Wistar	5	IV	G15	M	P36	Brain	mRNA	Fold change	Decreased in MIA	1.15	0.42	0.22	0.06	0.729657	0.198997	1	7-11	7	11	NA	7	11	7-11	7	11
IL-1β	Clark, 2019	Rats	Wistar	5	IV	G15	M	P36	Brain	mRNA	Fold change	No effect	1	0.99	0.12	0.09	0.397995	0.298496	1	7-11	7	11	NA	7	11	7-11	7	11
IL-1β	Clark, 2019	Rats	Wistar	5	IV	G15	M	P61	Brain	mRNA	Fold change	No effect	1	1.32	0.13	0.13	0.318434	0.318434	1	5-6	5	6	NA	5	6	5-6	5	6
IL-4	Clark, 2019	Rats	Wistar	5	IV	G15	M	P61	Brain	mRNA	Fold change	No effect	1	1.21	0.05	0.11	0.122474	0.269444	1	5-6	5	6	NA	5	6	5-6	5	6
IL-4	Clark, 2019	Rats	Wistar	5	IV	G15	M	P36	Brain	mRNA	Fold change	Decreased in MIA	1.01	0.56	0.06	0.04	0.198997	0.132665	1	7-11	7	11	NA	7	11	7-11	7	11
IL-6	Clark, 2019	Rats	Wistar	5	IV	G15	M	P36	Brain	mRNA	Fold change	No effect	0.99	0.94	0.07	0.06	0.232164	0.198997	1	7-11	7	11	NA	7	11	7-11	7	11
IL-6	Clark, 2019	Rats	Wistar	5	IV	G15	M	P61	Brain	mRNA	Fold change	No effect	1	1.22	0.06	0.11	0.146969	0.269444	1	5-6	5	6	NA	5	6	5-6	5	6
TNF-α/Tumor necrosis factor	Clark, 2019	Rats	Wistar	5	IV	G15	M	P61	Brain	mRNA	Fold change	No effect	1.01	1.17	0.08	0.06	0.195959	0.146969	1	5-6	5	6	NA	5	6	5-6	5	6
TNF-α/Tumor necrosis factor	Clark, 2019	Rats	Wistar	5	IV	G15	M	P36	Brain	mRNA	Fold change	Increased in MIA	1.12	2.13	0.28	0.24	0.928655	0.79599	1	7-11	7	11	NA	7	11	7-11	7	11
IL-6	Connor, 2012	Mice	C57BL/6J	5	IV	G12.5	NR	G12.5	Brain	Protein	pg/ml	Increased in MIA	5.46	272.73	0	165.46	0	330.92	1	3-4	3	4	NA	3	4	3-4	3	4	0.99
IL-6	Connor, 2012	Mice	C57BL/6J	5	IV	G17.5	NR	G17.5	Brain	Protein	pg/ml	No effect	29.09	78.18	14.55	43.64	29.1	87.28	1	3-4	3	4	NA	3	4	3-4	3	4	0.66
IL-6	Connor, 2012	Mice	C57BL/6J	5	IV	G12.5	NR	G12.5	Brain	Protein	pg/ml	No effect	NR	NR	NR	NR	NR	NR	NR	NR	NR	NR	NA	NA	NA	NR	NR	NR
IL-6	Connor, 2012	Mice	C57BL/6J	5	IV	G17.5	NR	G17.5	Brain	Protein	pg/ml	No effect	NR	NR	NR	NR	NR	NR	NR	NR	NR	NR	NA	NA	NA	NR	NR	NR
IL-17	Corradini, 2018	Mice	C57BL/6	2	IP	G9	NR	G9.25	Whole fetus	mRNA	Fold change	No effect	NA	NA	NA	NA	NA	NA	NA	5	NA	NA	NA	NA	NA	6	NA	NA
IL-1β	Corradini, 2018	Mice	C57BL/6	2	IP	G9	NR	G10	Whole fetus	mRNA	Fold change	Decreased in MIA	1	0.36	0.2	0.16	0.447214	0.391918	1	5	NA	NA	5	NA	NA	6	NA	NA
IL-1β	Corradini, 2018	Mice	C57BL/6	2	IP	G9	NR	G9.125	Whole fetus	mRNA	Fold change	No effect	1	0.72	0.34	0.15	0.832827	0.367423	1	6	NA	NA	6	NA	NA	6	NA	NA
IL-1β	Corradini, 2018	Mice	C57BL/6	2	IP	G9	NR	G9.25	Whole fetus	mRNA	Fold change	Increased in MIA	1	3.92	0.16	0.66	0.48	2.0871	1	9	NA	NA	9	NA	NA	10	NA	NA
IL-1β	Corradini, 2018	Mice	C57BL/6	2	IP	G9	NR	G9.25	Whole fetus	mRNA	Fold change	Increased in MIA	1	5.59	0.33	1.3	0.66	2.90689	1	4	NA	NA	4	NA	NA	5	NA	NA
IL-1β	Corradini, 2018	Mice	C57BL/6	2	IP	G9	NR	P90	Brain	mRNA	Fold change	ND	ND	ND	ND	ND	ND	ND	1	NR	NR	NR	NA	NA	NA	NR	NR	NR
IL-6	Corradini, 2018	Mice	C57BL/6	2	IP	G9	NR	G10	Whole fetus	mRNA	Fold change	No effect	1	0.57	0.3	0.06	0.734847	0.18	1	6	NA	NA	6	NA	NA	9	NA	NA
IL-6	Corradini, 2018	Mice	C57BL/6	2	IP	G9	NR	G9.125	Whole fetus	mRNA	Fold change	No effect	1	0.77	0.18	0.23	0.440908	0.514296	1	6	NA	NA	6	NA	NA	5	NA	NA
IL-6	Corradini, 2018	Mice	C57BL/6	2	IP	G9	NR	G9.25	Whole fetus	mRNA	Fold change	Increased in MIA	1	2.22	0.26	0.49	0.78	1.54952	1	9	NA	NA	9	NA	NA	10	NA	NA
IL-6	Corradini, 2018	Mice	C57BL/6	2	IP	G9	NR	G9.25	Whole fetus	mRNA	Fold change	Increased in MIA	1	3.49	0.21	0.95	0.42	2.12426	1	4	NA	NA	4	NA	NA	5	NA	NA
IL-6	Corradini, 2018	Mice	C57BL/6	2	IP	G9	NR	P90	Brain	mRNA	Fold change	ND	ND	ND	ND	ND	ND	ND	1	NR	NR	NR	NA	NA	NA	NR	NR	NR
TGF-β-1	Corradini, 2018	Mice	C57BL/6	2	IP	G9	NR	G9.25	Whole fetus	mRNA	Fold change	No effect	NA	NA	NA	NA	NA	NA	NA	5	NA	NA	NA	NA	NA	6	NA	NA
TNF-α/Tumor necrosis factor	Corradini, 2018	Mice	C57BL/6	2	IP	G9	NR	P90	Brain	mRNA	Fold change	ND	ND	ND	ND	ND	ND	ND	1	NR	NR	NR	NA	NA	NA	NR	NR	NR
IL-1β	Ding, 2019	Rats	Sprague Dawley	10	IV	G9	M&F	P40	Hippocampus	Protein	pg/mg	Increased in MIA	37.5	65.28	4.44	7.22	11.7471	20.4212	1	7	NA	NA	7	NA	NA	8	NA	NA
IL-1β	Ding, 2019	Rats	Sprague Dawley	10	IV	G9	M&F	P40	Prefrontal cortex	Protein	pg/mg	Increased in MIA	45.17	64.83	4.14	6.21	10.9534	17.5645	1	7	NA	NA	7	NA	NA	8	NA	NA
IL-1β	Ding, 2019	Rats	Sprague Dawley	10	IV	G9	M&F	P60	Hippocampus	Protein	pg/mg	No effect	55.83	57.22	8.61	4.72	22.7799	13.3502	1	7	NA	NA	7	NA	NA	8	NA	NA
IL-1β	Ding, 2019	Rats	Sprague Dawley	10	IV	G9	M&F	P60	Prefrontal cortex	Protein	pg/mg	No effect	78.62	63.1	2.76	5.52	7.30227	15.6129	1	7	NA	NA	7	NA	NA	8	NA	NA
IL-6	Ding, 2019	Rats	Sprague Dawley	10	IV	G9	M&F	P40	Hippocampus	Protein	pg/mg	Increased in MIA	281.25	383.33	18.75	27.08	49.6078	76.5938	1	7	NA	NA	7	NA	NA	8	NA	NA	1.47
IL-6	Ding, 2019	Rats	Sprague Dawley	10	IV	G9	M&F	P60	Prefrontal cortex	Protein	pg/mg	Increased in MIA	293.75	454.17	20.83	35.42	55.111	100.183	1	7	NA	NA	7	NA	NA	8	NA	NA	1.83
IL-6	Ding, 2019	Rats	Sprague Dawley	10	IV	G9	M&F	P40	Prefrontal cortex	Protein	pg/mg	Increased in MIA	297.92	404.17	25	31.25	66.1438	88.3883	1	7	NA	NA	7	NA	NA	8	NA	NA	1.27
IL-6	Ding, 2019	Rats	Sprague Dawley	10	IV	G9	M&F	P60	Hippocampus	Protein	pg/mg	No effect	545.83	500	22.92	45.83	60.6406	129.627	1	7	NA	NA	7	NA	NA	8	NA	NA	-0.416
TNF-α/Tumor necrosis factor	Ding, 2019	Rats	Sprague Dawley	10	IV	G9	M&F	P60	Hippocampus	Protein	pg/mg	No effect	9.89	11.26	1.49	1.38	3.94217	3.90323	1	7	NA	NA	7	NA	NA	8	NA	NA
TNF-α/Tumor necrosis factor	Ding, 2019	Rats	Sprague Dawley	10	IV	G9	M&F	P40	Hippocampus	Protein	pg/mg	No effect	13.68	16.09	1.61	1.61	4.25966	4.55377	1	7	NA	NA	7	NA	NA	8	NA	NA
TNF-α/Tumor necrosis factor	Ding, 2019	Rats	Sprague Dawley	10	IV	G9	M&F	P60	Prefrontal cortex	Protein	pg/mg	Increased in MIA	14.32	27.16	1.35	4.73	3.57176	13.3785	1	7	NA	NA	7	NA	NA	8	NA	NA
TNF-α/Tumor necrosis factor	Ding, 2019	Rats	Sprague Dawley	10	IV	G9	M&F	P40	Prefrontal cortex	Protein	pg/mg	No effect	15.68	15.54	2.03	1.49	5.37088	4.21436	1	7	NA	NA	7	NA	NA	8	NA	NA
IL-1β	Duchatel, 2018	Rats	Wistar	4	IV	G10	M&F	P70-P84	Cingulate cortex	mRNA	Fold change	No effect	1	0.9	NR	0.03	NR	0.103923	1	12	NA	NA	12	NA	NA	12	NA	NA
IL-1β	Duchatel, 2018	Rats	Wistar	4	IV	G19	M&F	P70-P84	Cingulate cortex	mRNA	Fold change	No effect	1	0.87	NR	0.03	NR	0.103923	1	12	NA	NA	12	NA	NA	12	NA	NA
TNF-α/Tumor necrosis factor	Duchatel, 2018	Rats	Wistar	4	IV	G10	M&F	P70-P84	Cingulate cortex	mRNA	Fold change	No effect	1	1.09	NR	0.03	NR	0.103923	1	12	NA	NA	12	NA	NA	12	NA	NA
TNF-α/Tumor necrosis factor	Duchatel, 2018	Rats	Wistar	4	IV	G19	M&F	P70-P84	Cingulate cortex	mRNA	Fold change	No effect	1	0.88	NR	0.03	NR	0.103923	1	12	NA	NA	12	NA	NA	12	NA	NA
AXL/Tyrosine-protein kinase receptor UFO	Ehninger, 2014	Mice	C57BL6/Ncrl (m) x C57BL6/J (f)	20	IP	G12.5	M&F	G12.5	Brain	Protein	Normalized value	No effect	NA	NA	NA	NA	NA	NA	NA	4	NA	NA	NA	NA	NA	4	NA	NA
AXL/Tyrosine-protein kinase receptor UFO	Ehninger, 2014	Mice	C57BL6/Ncrl (m) x C57BL6/J (f)	20	IP	G12.5	M&F	G12.5	Brain	Protein	Normalized value	No effect	NA	NA	NA	NA	NA	NA	NA	4	NA	NA	NA	NA	NA	4	NA	NA
CCL1/TCA-3	Ehninger, 2014	Mice	C57BL6/Ncrl (m) x C57BL6/J (f)	20	IP	G12.5	M&F	G12.5	Brain	Protein	Normalized value	No effect	NA	NA	NA	NA	NA	NA	NA	4	NA	NA	NA	NA	NA	4	NA	NA
CCL1/TCA-3	Ehninger, 2014	Mice	C57BL6/Ncrl (m) x C57BL6/J (f)	20	IP	G12.5	M&F	G12.5	Brain	Protein	Normalized value	No effect	NA	NA	NA	NA	NA	NA	NA	4	NA	NA	NA	NA	NA	4	NA	NA
CCL17/TARC	Ehninger, 2014	Mice	C57BL6/Ncrl (m) x C57BL6/J (f)	20	IP	G12.5	M&F	G12.5	Brain	Protein	Normalized value	Decreased in MIA	NA	NA	NA	NA	NA	NA	NA	4	NA	NA	NA	NA	NA	4	NA	NA
CCL17/TARC	Ehninger, 2014	Mice	C57BL6/Ncrl (m) x C57BL6/J (f)	20	IP	G12.5	M&F	G12.5	Brain	Protein	Normalized value	No effect	NA	NA	NA	NA	NA	NA	NA	4	NA	NA	NA	NA	NA	4	NA	NA
CCL25/TECK	Ehninger, 2014	Mice	C57BL6/Ncrl (m) x C57BL6/J (f)	20	IP	G12.5	M&F	G12.5	Brain	Protein	Normalized value	Decreased in MIA	NA	NA	NA	NA	NA	NA	NA	4	NA	NA	NA	NA	NA	4	NA	NA
CCL25/TECK	Ehninger, 2014	Mice	C57BL6/Ncrl (m) x C57BL6/J (f)	20	IP	G12.5	M&F	G12.5	Brain	Protein	Normalized value	No effect	NA	NA	NA	NA	NA	NA	NA	4	NA	NA	NA	NA	NA	4	NA	NA
CCL27/CTACK	Ehninger, 2014	Mice	C57BL6/Ncrl (m) x C57BL6/J (f)	20	IP	G12.5	M&F	G12.5	Brain	Protein	Normalized value	No effect	NA	NA	NA	NA	NA	NA	NA	4	NA	NA	NA	NA	NA	4	NA	NA
CCL27/CTACK	Ehninger, 2014	Mice	C57BL6/Ncrl (m) x C57BL6/J (f)	20	IP	G12.5	M&F	G12.5	Brain	Protein	Normalized value	No effect	NA	NA	NA	NA	NA	NA	NA	4	NA	NA	NA	NA	NA	4	NA	NA
CD30/Tumor necrosis factor receptor superfamily member 8	Ehninger, 2014	Mice	C57BL6/Ncrl (m) x C57BL6/J (f)	20	IP	G12.5	M&F	G12.5	Brain	Protein	Normalized value	No effect	NA	NA	NA	NA	NA	NA	NA	4	NA	NA	NA	NA	NA	4	NA	NA
CD30/Tumor necrosis factor receptor superfamily member 8	Ehninger, 2014	Mice	C57BL6/Ncrl (m) x C57BL6/J (f)	20	IP	G12.5	M&F	G12.5	Brain	Protein	Normalized value	No effect	NA	NA	NA	NA	NA	NA	NA	4	NA	NA	NA	NA	NA	4	NA	NA
CD30L/Tumor necrosis factor ligand superfamily member 8	Ehninger, 2014	Mice	C57BL6/Ncrl (m) x C57BL6/J (f)	20	IP	G12.5	M&F	G12.5	Brain	Protein	Normalized value	No effect	NA	NA	NA	NA	NA	NA	NA	4	NA	NA	NA	NA	NA	4	NA	NA
CD30L/Tumor necrosis factor ligand superfamily member 8	Ehninger, 2014	Mice	C57BL6/Ncrl (m) x C57BL6/J (f)	20	IP	G12.5	M&F	G12.5	Brain	Protein	Normalized value	No effect	NA	NA	NA	NA	NA	NA	NA	4	NA	NA	NA	NA	NA	4	NA	NA
CD40/Tumor necrosis factor receptor superfamily member 5	Ehninger, 2014	Mice	C57BL6/Ncrl (m) x C57BL6/J (f)	20	IP	G12.5	M&F	G12.5	Brain	Protein	Normalized value	No effect	NA	NA	NA	NA	NA	NA	NA	4	NA	NA	NA	NA	NA	4	NA	NA
CD40/Tumor necrosis factor receptor superfamily member 5	Ehninger, 2014	Mice	C57BL6/Ncrl (m) x C57BL6/J (f)	20	IP	G12.5	M&F	G12.5	Brain	Protein	Normalized value	No effect	NA	NA	NA	NA	NA	NA	NA	4	NA	NA	NA	NA	NA	4	NA	NA
CXCL1/KC/Growth-regulated alpha protein	Ehninger, 2014	Mice	C57BL6/Ncrl (m) x C57BL6/J (f)	20	IP	G12.5	M&F	G12.5	Brain	Protein	Normalized value	No effect	NA	NA	NA	NA	NA	NA	NA	4	NA	NA	NA	NA	NA	4	NA	NA
CXCL1/KC/Growth-regulated alpha protein	Ehninger, 2014	Mice	C57BL6/Ncrl (m) x C57BL6/J (f)	20	IP	G12.5	M&F	G12.5	Brain	Protein	Normalized value	No effect	NA	NA	NA	NA	NA	NA	NA	4	NA	NA	NA	NA	NA	4	NA	NA
CXCL10/IP-10	Ehninger, 2014	Mice	C57BL6/Ncrl (m) x C57BL6/J (f)	20	IP	G12.5	M&F	G12.5	Brain	Protein	Normalized value	No effect	NA	NA	NA	NA	NA	NA	NA	4	NA	NA	NA	NA	NA	4	NA	NA
CXCL10/IP-10	Ehninger, 2014	Mice	C57BL6/Ncrl (m) x C57BL6/J (f)	20	IP	G12.5	M&F	G12.5	Brain	Protein	Normalized value	No effect	NA	NA	NA	NA	NA	NA	NA	4	NA	NA	NA	NA	NA	4	NA	NA
CXCL12/SDF-1	Ehninger, 2014	Mice	C57BL6/Ncrl (m) x C57BL6/J (f)	20	IP	G12.5	M&F	G12.5	Brain	Protein	Normalized value	No effect	NA	NA	NA	NA	NA	NA	NA	4	NA	NA	NA	NA	NA	4	NA	NA
CXCL12/SDF-1	Ehninger, 2014	Mice	C57BL6/Ncrl (m) x C57BL6/J (f)	20	IP	G12.5	M&F	G12.5	Brain	Protein	Normalized value	No effect	NA	NA	NA	NA	NA	NA	NA	4	NA	NA	NA	NA	NA	4	NA	NA
CXCL13/BLC	Ehninger, 2014	Mice	C57BL6/Ncrl (m) x C57BL6/J (f)	20	IP	G12.5	M&F	G12.5	Brain	Protein	Normalized value	No effect	NA	NA	NA	NA	NA	NA	NA	4	NA	NA	NA	NA	NA	4	NA	NA
CXCL13/BLC	Ehninger, 2014	Mice	C57BL6/Ncrl (m) x C57BL6/J (f)	20	IP	G12.5	M&F	G12.5	Brain	Protein	Normalized value	No effect	NA	NA	NA	NA	NA	NA	NA	4	NA	NA	NA	NA	NA	4	NA	NA
CXCL16	Ehninger, 2014	Mice	C57BL6/Ncrl (m) x C57BL6/J (f)	20	IP	G12.5	M&F	G12.5	Brain	Protein	Normalized value	No effect	NA	NA	NA	NA	NA	NA	NA	4	NA	NA	NA	NA	NA	4	NA	NA
CXCL16	Ehninger, 2014	Mice	C57BL6/Ncrl (m) x C57BL6/J (f)	20	IP	G12.5	M&F	G12.5	Brain	Protein	Normalized value	No effect	NA	NA	NA	NA	NA	NA	NA	4	NA	NA	NA	NA	NA	4	NA	NA
CXCL4/PF-4	Ehninger, 2014	Mice	C57BL6/Ncrl (m) x C57BL6/J (f)	20	IP	G12.5	M&F	G12.5	Brain	Protein	Normalized value	No effect	NA	NA	NA	NA	NA	NA	NA	4	NA	NA	NA	NA	NA	4	NA	NA
CXCL4/PF-4	Ehninger, 2014	Mice	C57BL6/Ncrl (m) x C57BL6/J (f)	20	IP	G12.5	M&F	G12.5	Brain	Protein	Normalized value	No effect	NA	NA	NA	NA	NA	NA	NA	4	NA	NA	NA	NA	NA	4	NA	NA
CXCL5/LIX	Ehninger, 2014	Mice	C57BL6/Ncrl (m) x C57BL6/J (f)	20	IP	G12.5	M&F	G12.5	Brain	Protein	Normalized value	No effect	NA	NA	NA	NA	NA	NA	NA	4	NA	NA	NA	NA	NA	4	NA	NA
CXCL5/LIX	Ehninger, 2014	Mice	C57BL6/Ncrl (m) x C57BL6/J (f)	20	IP	G12.5	M&F	G12.5	Brain	Protein	Normalized value	No effect	NA	NA	NA	NA	NA	NA	NA	4	NA	NA	NA	NA	NA	4	NA	NA
CXCL9/MIG	Ehninger, 2014	Mice	C57BL6/Ncrl (m) x C57BL6/J (f)	20	IP	G12.5	M&F	G12.5	Brain	Protein	Normalized value	Decreased in MIA	NA	NA	NA	NA	NA	NA	NA	4	NA	NA	NA	NA	NA	4	NA	NA
CXCL9/MIG	Ehninger, 2014	Mice	C57BL6/Ncrl (m) x C57BL6/J (f)	20	IP	G12.5	M&F	G12.5	Brain	Protein	Normalized value	No effect	NA	NA	NA	NA	NA	NA	NA	4	NA	NA	NA	NA	NA	4	NA	NA
Eotaxin	Ehninger, 2014	Mice	C57BL6/Ncrl (m) x C57BL6/J (f)	20	IP	G12.5	M&F	G12.5	Brain	Protein	Normalized value	No effect	NA	NA	NA	NA	NA	NA	NA	4	NA	NA	NA	NA	NA	4	NA	NA
Eotaxin	Ehninger, 2014	Mice	C57BL6/Ncrl (m) x C57BL6/J (f)	20	IP	G12.5	M&F	G12.5	Brain	Protein	Normalized value	No effect	NA	NA	NA	NA	NA	NA	NA	4	NA	NA	NA	NA	NA	4	NA	NA
Eotaxin-2/C-C motif chemokine 24	Ehninger, 2014	Mice	C57BL6/Ncrl (m) x C57BL6/J (f)	20	IP	G12.5	M&F	G12.5	Brain	Protein	Normalized value	No effect	NA	NA	NA	NA	NA	NA	NA	4	NA	NA	NA	NA	NA	4	NA	NA
Eotaxin-2/C-C motif chemokine 24	Ehninger, 2014	Mice	C57BL6/Ncrl (m) x C57BL6/J (f)	20	IP	G12.5	M&F	G12.5	Brain	Protein	Normalized value	No effect	NA	NA	NA	NA	NA	NA	NA	4	NA	NA	NA	NA	NA	4	NA	NA
Fas ligand/Tumor necrosis factor ligand superfamily member 6	Ehninger, 2014	Mice	C57BL6/Ncrl (m) x C57BL6/J (f)	20	IP	G12.5	M&F	G12.5	Brain	Protein	Normalized value	Decreased in MIA	NA	NA	NA	NA	NA	NA	NA	4	NA	NA	NA	NA	NA	4	NA	NA
Fas ligand/Tumor necrosis factor ligand superfamily member 6	Ehninger, 2014	Mice	C57BL6/Ncrl (m) x C57BL6/J (f)	20	IP	G12.5	M&F	G12.5	Brain	Protein	Normalized value	No effect	NA	NA	NA	NA	NA	NA	NA	4	NA	NA	NA	NA	NA	4	NA	NA
Fractalkine/CX3CL1	Ehninger, 2014	Mice	C57BL6/Ncrl (m) x C57BL6/J (f)	20	IP	G12.5	M&F	G12.5	Brain	Protein	Normalized value	Decreased in MIA	NA	NA	NA	NA	NA	NA	NA	4	NA	NA	NA	NA	NA	4	NA	NA
Fractalkine/CX3CL1	Ehninger, 2014	Mice	C57BL6/Ncrl (m) x C57BL6/J (f)	20	IP	G12.5	M&F	G12.5	Brain	Protein	Normalized value	No effect	NA	NA	NA	NA	NA	NA	NA	4	NA	NA	NA	NA	NA	4	NA	NA
G-CSF	Ehninger, 2014	Mice	C57BL6/Ncrl (m) x C57BL6/J (f)	20	IP	G12.5	M&F	G12.5	Brain	Protein	Normalized value	No effect	NA	NA	NA	NA	NA	NA	NA	4	NA	NA	NA	NA	NA	4	NA	NA
G-CSF	Ehninger, 2014	Mice	C57BL6/Ncrl (m) x C57BL6/J (f)	20	IP	G12.5	M&F	G12.5	Brain	Protein	Normalized value	No effect	NA	NA	NA	NA	NA	NA	NA	4	NA	NA	NA	NA	NA	4	NA	NA
GM-CSF	Ehninger, 2014	Mice	C57BL6/Ncrl (m) x C57BL6/J (f)	20	IP	G12.5	M&F	G12.5	Brain	Protein	Normalized value	No effect	NA	NA	NA	NA	NA	NA	NA	4	NA	NA	NA	NA	NA	4	NA	NA
GM-CSF	Ehninger, 2014	Mice	C57BL6/Ncrl (m) x C57BL6/J (f)	20	IP	G12.5	M&F	G12.5	Brain	Protein	Normalized value	No effect	NA	NA	NA	NA	NA	NA	NA	4	NA	NA	NA	NA	NA	4	NA	NA
IFN-γ	Ehninger, 2014	Mice	C57BL6/Ncrl (m) x C57BL6/J (f)	20	IP	G12.5	M&F	G12.5	Brain	Protein	Normalized value	No effect	100	94.5538	8.72308	6.64615	17.4462	13.2923	1	4	NA	NA	4	NA	NA	4	NA	NA
IFN-γ	Ehninger, 2014	Mice	C57BL6/Ncrl (m) x C57BL6/J (f)	20	IP	G12.5	M&F	G12.5	Brain	Protein	Normalized value	No effect	100	103.081	7.09828	1.24805	14.1966	2.4961	1	4	NA	NA	4	NA	NA	4	NA	NA
IGFBP-3	Ehninger, 2014	Mice	C57BL6/Ncrl (m) x C57BL6/J (f)	20	IP	G12.5	M&F	G12.5	Brain	Protein	Normalized value	No effect	NA	NA	NA	NA	NA	NA	NA	4	NA	NA	NA	NA	NA	4	NA	NA
IGFBP-3	Ehninger, 2014	Mice	C57BL6/Ncrl (m) x C57BL6/J (f)	20	IP	G12.5	M&F	G12.5	Brain	Protein	Normalized value	No effect	NA	NA	NA	NA	NA	NA	NA	4	NA	NA	NA	NA	NA	4	NA	NA
IGFBP-5	Ehninger, 2014	Mice	C57BL6/Ncrl (m) x C57BL6/J (f)	20	IP	G12.5	M&F	G12.5	Brain	Protein	Normalized value	No effect	NA	NA	NA	NA	NA	NA	NA	4	NA	NA	NA	NA	NA	4	NA	NA
IGFBP-5	Ehninger, 2014	Mice	C57BL6/Ncrl (m) x C57BL6/J (f)	20	IP	G12.5	M&F	G12.5	Brain	Protein	Normalized value	No effect	NA	NA	NA	NA	NA	NA	NA	4	NA	NA	NA	NA	NA	4	NA	NA
IGFBP-6	Ehninger, 2014	Mice	C57BL6/Ncrl (m) x C57BL6/J (f)	20	IP	G12.5	M&F	G12.5	Brain	Protein	Normalized value	No effect	NA	NA	NA	NA	NA	NA	NA	4	NA	NA	NA	NA	NA	4	NA	NA
IGFBP-6	Ehninger, 2014	Mice	C57BL6/Ncrl (m) x C57BL6/J (f)	20	IP	G12.5	M&F	G12.5	Brain	Protein	Normalized value	No effect	NA	NA	NA	NA	NA	NA	NA	4	NA	NA	NA	NA	NA	4	NA	NA
IL-10	Ehninger, 2014	Mice	C57BL6/Ncrl (m) x C57BL6/J (f)	20	IP	G12.5	M&F	G12.5	Brain	Protein	Normalized value	No effect	100	89.7077	4.2	3.69231	8.4	7.38462	1	4	NA	NA	4	NA	NA	4	NA	NA
IL-10	Ehninger, 2014	Mice	C57BL6/Ncrl (m) x C57BL6/J (f)	20	IP	G12.5	M&F	G12.5	Brain	Protein	Normalized value	No effect	100	109.555	6.66927	6.00624	13.3385	12.0125	1	4	NA	NA	4	NA	NA	4	NA	NA
IL-12 (p40)/IL-12B	Ehninger, 2014	Mice	C57BL6/Ncrl (m) x C57BL6/J (f)	20	IP	G12.5	M&F	G12.5	Brain	Protein	Normalized value	No effect	NA	NA	NA	NA	NA	NA	NA	4	NA	NA	NA	NA	NA	4	NA	NA
IL-12 (p40)/IL-12B	Ehninger, 2014	Mice	C57BL6/Ncrl (m) x C57BL6/J (f)	20	IP	G12.5	M&F	G12.5	Brain	Protein	Normalized value	No effect	NA	NA	NA	NA	NA	NA	NA	4	NA	NA	NA	NA	NA	4	NA	NA
IL-12 (p70)	Ehninger, 2014	Mice	C57BL6/Ncrl (m) x C57BL6/J (f)	20	IP	G12.5	M&F	G12.5	Brain	Protein	Normalized value	No effect	NA	NA	NA	NA	NA	NA	NA	4	NA	NA	NA	NA	NA	4	NA	NA
IL-12 (p70)	Ehninger, 2014	Mice	C57BL6/Ncrl (m) x C57BL6/J (f)	20	IP	G12.5	M&F	G12.5	Brain	Protein	Normalized value	No effect	NA	NA	NA	NA	NA	NA	NA	4	NA	NA	NA	NA	NA	4	NA	NA
IL-13	Ehninger, 2014	Mice	C57BL6/Ncrl (m) x C57BL6/J (f)	20	IP	G12.5	M&F	G12.5	Brain	Protein	Normalized value	No effect	NA	NA	NA	NA	NA	NA	NA	4	NA	NA	NA	NA	NA	4	NA	NA
IL-13	Ehninger, 2014	Mice	C57BL6/Ncrl (m) x C57BL6/J (f)	20	IP	G12.5	M&F	G12.5	Brain	Protein	Normalized value	No effect	NA	NA	NA	NA	NA	NA	NA	4	NA	NA	NA	NA	NA	4	NA	NA
IL-17	Ehninger, 2014	Mice	C57BL6/Ncrl (m) x C57BL6/J (f)	20	IP	G12.5	M&F	G12.5	Brain	Protein	Normalized value	No effect	NA	NA	NA	NA	NA	NA	NA	4	NA	NA	NA	NA	NA	4	NA	NA
IL-17	Ehninger, 2014	Mice	C57BL6/Ncrl (m) x C57BL6/J (f)	20	IP	G12.5	M&F	G12.5	Brain	Protein	Normalized value	No effect	NA	NA	NA	NA	NA	NA	NA	4	NA	NA	NA	NA	NA	4	NA	NA
IL-1α	Ehninger, 2014	Mice	C57BL6/Ncrl (m) x C57BL6/J (f)	20	IP	G12.5	M&F	G12.5	Brain	Protein	Normalized value	No effect	NA	NA	NA	NA	NA	NA	NA	4	NA	NA	NA	NA	NA	4	NA	NA
IL-1α	Ehninger, 2014	Mice	C57BL6/Ncrl (m) x C57BL6/J (f)	20	IP	G12.5	M&F	G12.5	Brain	Protein	Normalized value	No effect	NA	NA	NA	NA	NA	NA	NA	4	NA	NA	NA	NA	NA	4	NA	NA
IL-1β	Ehninger, 2014	Mice	C57BL6/Ncrl (m) x C57BL6/J (f)	20	IP	G12.5	M&F	G12.5	Brain	Protein	Normalized value	No effect	100	91.0462	4.43077	5.76923	8.86154	11.5385	1	4	NA	NA	4	NA	NA	4	NA	NA
IL-1β	Ehninger, 2014	Mice	C57BL6/Ncrl (m) x C57BL6/J (f)	20	IP	G12.5	M&F	G12.5	Brain	Protein	Normalized value	No effect	100	107.449	2.88612	0.702028	5.77223	1.40406	1	4	NA	NA	4	NA	NA	4	NA	NA
IL-2	Ehninger, 2014	Mice	C57BL6/Ncrl (m) x C57BL6/J (f)	20	IP	G12.5	M&F	G12.5	Brain	Protein	Normalized value	No effect	NA	NA	NA	NA	NA	NA	NA	4	NA	NA	NA	NA	NA	4	NA	NA
IL-2	Ehninger, 2014	Mice	C57BL6/Ncrl (m) x C57BL6/J (f)	20	IP	G12.5	M&F	G12.5	Brain	Protein	Normalized value	No effect	NA	NA	NA	NA	NA	NA	NA	4	NA	NA	NA	NA	NA	4	NA	NA
IL-3	Ehninger, 2014	Mice	C57BL6/Ncrl (m) x C57BL6/J (f)	20	IP	G12.5	M&F	G12.5	Brain	Protein	Normalized value	Decreased in MIA	NA	NA	NA	NA	NA	NA	NA	4	NA	NA	NA	NA	NA	4	NA	NA
IL-3	Ehninger, 2014	Mice	C57BL6/Ncrl (m) x C57BL6/J (f)	20	IP	G12.5	M&F	G12.5	Brain	Protein	Normalized value	No effect	NA	NA	NA	NA	NA	NA	NA	4	NA	NA	NA	NA	NA	4	NA	NA
IL-3R-β/Cytokine receptor common subunit beta	Ehninger, 2014	Mice	C57BL6/Ncrl (m) x C57BL6/J (f)	20	IP	G12.5	M&F	G12.5	Brain	Protein	Normalized value	No effect	NA	NA	NA	NA	NA	NA	NA	4	NA	NA	NA	NA	NA	4	NA	NA
IL-3R-β/Cytokine receptor common subunit beta	Ehninger, 2014	Mice	C57BL6/Ncrl (m) x C57BL6/J (f)	20	IP	G12.5	M&F	G12.5	Brain	Protein	Normalized value	No effect	NA	NA	NA	NA	NA	NA	NA	4	NA	NA	NA	NA	NA	4	NA	NA
IL-4	Ehninger, 2014	Mice	C57BL6/Ncrl (m) x C57BL6/J (f)	20	IP	G12.5	M&F	G12.5	Brain	Protein	Normalized value	Decreased in MIA	100	68.7077	8.90769	1.43077	17.8154	2.86154	1	4	NA	NA	4	NA	NA	4	NA	NA
IL-4	Ehninger, 2014	Mice	C57BL6/Ncrl (m) x C57BL6/J (f)	20	IP	G12.5	M&F	G12.5	Brain	Protein	Normalized value	No effect	100	105.117	7.5	0.742188	15	1.48438	1	4	NA	NA	4	NA	NA	4	NA	NA
IL-5	Ehninger, 2014	Mice	C57BL6/Ncrl (m) x C57BL6/J (f)	20	IP	G12.5	M&F	G12.5	Brain	Protein	Normalized value	Decreased in MIA	NA	NA	NA	NA	NA	NA	NA	4	NA	NA	NA	NA	NA	4	NA	NA
IL-5	Ehninger, 2014	Mice	C57BL6/Ncrl (m) x C57BL6/J (f)	20	IP	G12.5	M&F	G12.5	Brain	Protein	Normalized value	No effect	NA	NA	NA	NA	NA	NA	NA	4	NA	NA	NA	NA	NA	4	NA	NA
IL-6	Ehninger, 2014	Mice	C57BL6/Ncrl (m) x C57BL6/J (f)	20	IP	G12.5	M&F	G12.5	Brain	Protein	Normalized value	No effect	100	85.4615	8.81538	3.23077	17.6308	6.46154	1	4	NA	NA	4	NA	NA	4	NA	NA	-0.95
IL-6	Ehninger, 2014	Mice	C57BL6/Ncrl (m) x C57BL6/J (f)	20	IP	G12.5	M&F	G12.5	Brain	Protein	Normalized value	No effect	100	113.984	4.33594	10.5859	8.67188	21.1719	1	4	NA	NA	4	NA	NA	4	NA	NA	0.75
IL-9	Ehninger, 2014	Mice	C57BL6/Ncrl (m) x C57BL6/J (f)	20	IP	G12.5	M&F	G12.5	Brain	Protein	Normalized value	No effect	NA	NA	NA	NA	NA	NA	NA	4	NA	NA	NA	NA	NA	4	NA	NA
IL-9	Ehninger, 2014	Mice	C57BL6/Ncrl (m) x C57BL6/J (f)	20	IP	G12.5	M&F	G12.5	Brain	Protein	Normalized value	No effect	NA	NA	NA	NA	NA	NA	NA	4	NA	NA	NA	NA	NA	4	NA	NA
LEP-R	Ehninger, 2014	Mice	C57BL6/Ncrl (m) x C57BL6/J (f)	20	IP	G12.5	M&F	G12.5	Brain	Protein	Normalized value	No effect	NA	NA	NA	NA	NA	NA	NA	4	NA	NA	NA	NA	NA	4	NA	NA
LEP-R	Ehninger, 2014	Mice	C57BL6/Ncrl (m) x C57BL6/J (f)	20	IP	G12.5	M&F	G12.5	Brain	Protein	Normalized value	No effect	NA	NA	NA	NA	NA	NA	NA	4	NA	NA	NA	NA	NA	4	NA	NA
Leptin	Ehninger, 2014	Mice	C57BL6/Ncrl (m) x C57BL6/J (f)	20	IP	G12.5	M&F	G12.5	Brain	Protein	Normalized value	No effect	NA	NA	NA	NA	NA	NA	NA	4	NA	NA	NA	NA	NA	4	NA	NA
Leptin	Ehninger, 2014	Mice	C57BL6/Ncrl (m) x C57BL6/J (f)	20	IP	G12.5	M&F	G12.5	Brain	Protein	Normalized value	No effect	NA	NA	NA	NA	NA	NA	NA	4	NA	NA	NA	NA	NA	4	NA	NA
L-selectin	Ehninger, 2014	Mice	C57BL6/Ncrl (m) x C57BL6/J (f)	20	IP	G12.5	M&F	G12.5	Brain	Protein	Normalized value	No effect	NA	NA	NA	NA	NA	NA	NA	4	NA	NA	NA	NA	NA	4	NA	NA
L-selectin	Ehninger, 2014	Mice	C57BL6/Ncrl (m) x C57BL6/J (f)	20	IP	G12.5	M&F	G12.5	Brain	Protein	Normalized value	No effect	NA	NA	NA	NA	NA	NA	NA	4	NA	NA	NA	NA	NA	4	NA	NA
Lymphotactin	Ehninger, 2014	Mice	C57BL6/Ncrl (m) x C57BL6/J (f)	20	IP	G12.5	M&F	G12.5	Brain	Protein	Normalized value	Decreased in MIA	NA	NA	NA	NA	NA	NA	NA	4	NA	NA	NA	NA	NA	4	NA	NA
Lymphotactin	Ehninger, 2014	Mice	C57BL6/Ncrl (m) x C57BL6/J (f)	20	IP	G12.5	M&F	G12.5	Brain	Protein	Normalized value	No effect	NA	NA	NA	NA	NA	NA	NA	4	NA	NA	NA	NA	NA	4	NA	NA
MCP-1/C-C motif chemokine 2	Ehninger, 2014	Mice	C57BL6/Ncrl (m) x C57BL6/J (f)	20	IP	G12.5	M&F	G12.5	Brain	Protein	Normalized value	No effect	NA	NA	NA	NA	NA	NA	NA	4	NA	NA	NA	NA	NA	4	NA	NA
MCP-1/C-C motif chemokine 2	Ehninger, 2014	Mice	C57BL6/Ncrl (m) x C57BL6/J (f)	20	IP	G12.5	M&F	G12.5	Brain	Protein	Normalized value	No effect	NA	NA	NA	NA	NA	NA	NA	4	NA	NA	NA	NA	NA	4	NA	NA
MCP-5/C-C motif chemokine 12	Ehninger, 2014	Mice	C57BL6/Ncrl (m) x C57BL6/J (f)	20	IP	G12.5	M&F	G12.5	Brain	Protein	Normalized value	Decreased in MIA	NA	NA	NA	NA	NA	NA	NA	4	NA	NA	NA	NA	NA	4	NA	NA
MCP-5/C-C motif chemokine 12	Ehninger, 2014	Mice	C57BL6/Ncrl (m) x C57BL6/J (f)	20	IP	G12.5	M&F	G12.5	Brain	Protein	Normalized value	No effect	NA	NA	NA	NA	NA	NA	NA	4	NA	NA	NA	NA	NA	4	NA	NA
MCSF	Ehninger, 2014	Mice	C57BL6/Ncrl (m) x C57BL6/J (f)	20	IP	G12.5	M&F	G12.5	Brain	Protein	Normalized value	Decreased in MIA	NA	NA	NA	NA	NA	NA	NA	4	NA	NA	NA	NA	NA	4	NA	NA
MCSF	Ehninger, 2014	Mice	C57BL6/Ncrl (m) x C57BL6/J (f)	20	IP	G12.5	M&F	G12.5	Brain	Protein	Normalized value	No effect	NA	NA	NA	NA	NA	NA	NA	4	NA	NA	NA	NA	NA	4	NA	NA
MIP-1α/C-C motif chemokine 3	Ehninger, 2014	Mice	C57BL6/Ncrl (m) x C57BL6/J (f)	20	IP	G12.5	M&F	G12.5	Brain	Protein	Normalized value	Decreased in MIA	NA	NA	NA	NA	NA	NA	NA	4	NA	NA	NA	NA	NA	4	NA	NA
MIP-1α/C-C motif chemokine 3	Ehninger, 2014	Mice	C57BL6/Ncrl (m) x C57BL6/J (f)	20	IP	G12.5	M&F	G12.5	Brain	Protein	Normalized value	No effect	NA	NA	NA	NA	NA	NA	NA	4	NA	NA	NA	NA	NA	4	NA	NA
MIP-1γ/C-C motif chemokine 9	Ehninger, 2014	Mice	C57BL6/Ncrl (m) x C57BL6/J (f)	20	IP	G12.5	M&F	G12.5	Brain	Protein	Normalized value	No effect	NA	NA	NA	NA	NA	NA	NA	4	NA	NA	NA	NA	NA	4	NA	NA
MIP-1γ/C-C motif chemokine 9	Ehninger, 2014	Mice	C57BL6/Ncrl (m) x C57BL6/J (f)	20	IP	G12.5	M&F	G12.5	Brain	Protein	Normalized value	No effect	NA	NA	NA	NA	NA	NA	NA	4	NA	NA	NA	NA	NA	4	NA	NA
MIP-2/C-X-C motif chemokine 2	Ehninger, 2014	Mice	C57BL6/Ncrl (m) x C57BL6/J (f)	20	IP	G12.5	M&F	G12.5	Brain	Protein	Normalized value	No effect	NA	NA	NA	NA	NA	NA	NA	4	NA	NA	NA	NA	NA	4	NA	NA
MIP-2/C-X-C motif chemokine 2	Ehninger, 2014	Mice	C57BL6/Ncrl (m) x C57BL6/J (f)	20	IP	G12.5	M&F	G12.5	Brain	Protein	Normalized value	No effect	NA	NA	NA	NA	NA	NA	NA	4	NA	NA	NA	NA	NA	4	NA	NA
MIP-3α/C-C motif chemokine 20	Ehninger, 2014	Mice	C57BL6/Ncrl (m) x C57BL6/J (f)	20	IP	G12.5	M&F	G12.5	Brain	Protein	Normalized value	No effect	NA	NA	NA	NA	NA	NA	NA	4	NA	NA	NA	NA	NA	4	NA	NA
MIP-3α/C-C motif chemokine 20	Ehninger, 2014	Mice	C57BL6/Ncrl (m) x C57BL6/J (f)	20	IP	G12.5	M&F	G12.5	Brain	Protein	Normalized value	No effect	NA	NA	NA	NA	NA	NA	NA	4	NA	NA	NA	NA	NA	4	NA	NA
MIP-3β/C-C motif chemokine 19	Ehninger, 2014	Mice	C57BL6/Ncrl (m) x C57BL6/J (f)	20	IP	G12.5	M&F	G12.5	Brain	Protein	Normalized value	No effect	NA	NA	NA	NA	NA	NA	NA	4	NA	NA	NA	NA	NA	4	NA	NA
MIP-3β/C-C motif chemokine 19	Ehninger, 2014	Mice	C57BL6/Ncrl (m) x C57BL6/J (f)	20	IP	G12.5	M&F	G12.5	Brain	Protein	Normalized value	No effect	NA	NA	NA	NA	NA	NA	NA	4	NA	NA	NA	NA	NA	4	NA	NA
P-selectin	Ehninger, 2014	Mice	C57BL6/Ncrl (m) x C57BL6/J (f)	20	IP	G12.5	M&F	G12.5	Brain	Protein	Normalized value	No effect	NA	NA	NA	NA	NA	NA	NA	4	NA	NA	NA	NA	NA	4	NA	NA
P-selectin	Ehninger, 2014	Mice	C57BL6/Ncrl (m) x C57BL6/J (f)	20	IP	G12.5	M&F	G12.5	Brain	Protein	Normalized value	No effect	NA	NA	NA	NA	NA	NA	NA	4	NA	NA	NA	NA	NA	4	NA	NA
RANTES/C-C motif chemokine 5	Ehninger, 2014	Mice	C57BL6/Ncrl (m) x C57BL6/J (f)	20	IP	G12.5	M&F	G12.5	Brain	Protein	Normalized value	No effect	NA	NA	NA	NA	NA	NA	NA	4	NA	NA	NA	NA	NA	4	NA	NA
RANTES/C-C motif chemokine 5	Ehninger, 2014	Mice	C57BL6/Ncrl (m) x C57BL6/J (f)	20	IP	G12.5	M&F	G12.5	Brain	Protein	Normalized value	No effect	NA	NA	NA	NA	NA	NA	NA	4	NA	NA	NA	NA	NA	4	NA	NA
SCF/Kit ligand	Ehninger, 2014	Mice	C57BL6/Ncrl (m) x C57BL6/J (f)	20	IP	G12.5	M&F	G12.5	Brain	Protein	Normalized value	No effect	NA	NA	NA	NA	NA	NA	NA	4	NA	NA	NA	NA	NA	4	NA	NA
SCF/Kit ligand	Ehninger, 2014	Mice	C57BL6/Ncrl (m) x C57BL6/J (f)	20	IP	G12.5	M&F	G12.5	Brain	Protein	Normalized value	No effect	NA	NA	NA	NA	NA	NA	NA	4	NA	NA	NA	NA	NA	4	NA	NA
TIMP-1/Metalloproteinase inhibitor 1	Ehninger, 2014	Mice	C57BL6/Ncrl (m) x C57BL6/J (f)	20	IP	G12.5	M&F	G12.5	Brain	Protein	Normalized value	No effect	NA	NA	NA	NA	NA	NA	NA	4	NA	NA	NA	NA	NA	4	NA	NA
TIMP-1/Metalloproteinase inhibitor 1	Ehninger, 2014	Mice	C57BL6/Ncrl (m) x C57BL6/J (f)	20	IP	G12.5	M&F	G12.5	Brain	Protein	Normalized value	No effect	NA	NA	NA	NA	NA	NA	NA	4	NA	NA	NA	NA	NA	4	NA	NA
TNF-R1/Tumor necrosis factor receptor superfamily member 1A	Ehninger, 2014	Mice	C57BL6/Ncrl (m) x C57BL6/J (f)	20	IP	G12.5	M&F	G12.5	Brain	Protein	Normalized value	No effect	NA	NA	NA	NA	NA	NA	NA	4	NA	NA	NA	NA	NA	4	NA	NA
TNF-R1/Tumor necrosis factor receptor superfamily member 1A	Ehninger, 2014	Mice	C57BL6/Ncrl (m) x C57BL6/J (f)	20	IP	G12.5	M&F	G12.5	Brain	Protein	Normalized value	No effect	NA	NA	NA	NA	NA	NA	NA	4	NA	NA	NA	NA	NA	4	NA	NA
TNF-R2/Tumor necrosis factor receptor superfamily member 1B	Ehninger, 2014	Mice	C57BL6/Ncrl (m) x C57BL6/J (f)	20	IP	G12.5	M&F	G12.5	Brain	Protein	Normalized value	No effect	NA	NA	NA	NA	NA	NA	NA	4	NA	NA	NA	NA	NA	4	NA	NA
TNF-R2/Tumor necrosis factor receptor superfamily member 1B	Ehninger, 2014	Mice	C57BL6/Ncrl (m) x C57BL6/J (f)	20	IP	G12.5	M&F	G12.5	Brain	Protein	Normalized value	No effect	NA	NA	NA	NA	NA	NA	NA	4	NA	NA	NA	NA	NA	4	NA	NA
TNF-α/Tumor necrosis factor	Ehninger, 2014	Mice	C57BL6/Ncrl (m) x C57BL6/J (f)	20	IP	G12.5	M&F	G12.5	Brain	Protein	Normalized value	Decreased in MIA	100	79.0366	5.63415	2.08537	11.2683	4.17073	1	4	NA	NA	4	NA	NA	4	NA	NA
TNF-α/Tumor necrosis factor	Ehninger, 2014	Mice	C57BL6/Ncrl (m) x C57BL6/J (f)	20	IP	G12.5	M&F	G12.5	Brain	Protein	Normalized value	No effect	100	108.568	8.27815	0.538079	16.5563	1.07616	1	4	NA	NA	4	NA	NA	4	NA	NA
TPO/Thrombopoietin	Ehninger, 2014	Mice	C57BL6/Ncrl (m) x C57BL6/J (f)	20	IP	G12.5	M&F	G12.5	Brain	Protein	Normalized value	No effect	NA	NA	NA	NA	NA	NA	NA	4	NA	NA	NA	NA	NA	4	NA	NA
TPO/Thrombopoietin	Ehninger, 2014	Mice	C57BL6/Ncrl (m) x C57BL6/J (f)	20	IP	G12.5	M&F	G12.5	Brain	Protein	Normalized value	No effect	NA	NA	NA	NA	NA	NA	NA	4	NA	NA	NA	NA	NA	4	NA	NA
VCAM-1	Ehninger, 2014	Mice	C57BL6/Ncrl (m) x C57BL6/J (f)	20	IP	G12.5	M&F	G12.5	Brain	Protein	Normalized value	Decreased in MIA	NA	NA	NA	NA	NA	NA	NA	4	NA	NA	NA	NA	NA	4	NA	NA
VCAM-1	Ehninger, 2014	Mice	C57BL6/Ncrl (m) x C57BL6/J (f)	20	IP	G12.5	M&F	G12.5	Brain	Protein	Normalized value	No effect	NA	NA	NA	NA	NA	NA	NA	4	NA	NA	NA	NA	NA	4	NA	NA
CXCL1/KC/Growth-regulated alpha protein	Garay, 2013	Mice	C57BL/6J	20	IP	G12.5	M&F	P0	Cingulate cortex	Protein	pg/mg brain tissue	No effect	NA	NA	NA	NA	NA	NA	NA	5-6	5	6	NA	NA	NA	5-6	5	6
CXCL1/KC/Growth-regulated alpha protein	Garay, 2013	Mice	C57BL/6J	20	IP	G12.5	M&F	P14	Cingulate cortex	Protein	pg/mg brain tissue	Decreased in MIA	NA	NA	NA	NA	NA	NA	NA	5-6	5	6	NA	NA	NA	5-6	5	6
CXCL1/KC/Growth-regulated alpha protein	Garay, 2013	Mice	C57BL/6J	20	IP	G12.5	M&F	P30	Cingulate cortex	Protein	pg/mg brain tissue	No effect	NA	NA	NA	NA	NA	NA	NA	5-6	5	6	NA	NA	NA	5-6	5	6
CXCL1/KC/Growth-regulated alpha protein	Garay, 2013	Mice	C57BL/6J	20	IP	G12.5	M&F	P60	Cingulate cortex	Protein	pg/mg brain tissue	No effect	NA	NA	NA	NA	NA	NA	NA	5-6	5	6	NA	NA	NA	5-6	5	6
CXCL1/KC/Growth-regulated alpha protein	Garay, 2013	Mice	C57BL/6J	20	IP	G12.5	M&F	P7	Cingulate cortex	Protein	pg/mg brain tissue	No effect	NA	NA	NA	NA	NA	NA	NA	5-6	5	6	NA	NA	NA	5-6	5	6
CXCL1/KC/Growth-regulated alpha protein	Garay, 2013	Mice	C57BL/6J	20	IP	G12.5	M&F	P0	Frontal cortex	Protein	pg/mg brain tissue	No effect	NA	NA	NA	NA	NA	NA	NA	5-6	5	6	NA	NA	NA	5-6	5	6
CXCL1/KC/Growth-regulated alpha protein	Garay, 2013	Mice	C57BL/6J	20	IP	G12.5	M&F	P14	Frontal cortex	Protein	pg/mg brain tissue	No effect	NA	NA	NA	NA	NA	NA	NA	5-6	5	6	NA	NA	NA	5-6	5	6
CXCL1/KC/Growth-regulated alpha protein	Garay, 2013	Mice	C57BL/6J	20	IP	G12.5	M&F	P30	Frontal cortex	Protein	pg/mg brain tissue	No effect	NA	NA	NA	NA	NA	NA	NA	5-6	5	6	NA	NA	NA	5-6	5	6
CXCL1/KC/Growth-regulated alpha protein	Garay, 2013	Mice	C57BL/6J	20	IP	G12.5	M&F	P60	Frontal cortex	Protein	pg/mg brain tissue	No effect	NA	NA	NA	NA	NA	NA	NA	5-6	5	6	NA	NA	NA	5-6	5	6
CXCL1/KC/Growth-regulated alpha protein	Garay, 2013	Mice	C57BL/6J	20	IP	G12.5	M&F	P7	Frontal cortex	Protein	pg/mg brain tissue	No effect	NA	NA	NA	NA	NA	NA	NA	5-6	5	6	NA	NA	NA	5-6	5	6
CXCL1/KC/Growth-regulated alpha protein	Garay, 2013	Mice	C57BL/6J	20	IP	G12.5	M&F	P0	Hippocampus	Protein	pg/mg brain tissue	Decreased in MIA	NA	NA	NA	NA	NA	NA	NA	5-6	5	6	NA	NA	NA	5-6	5	6
CXCL1/KC/Growth-regulated alpha protein	Garay, 2013	Mice	C57BL/6J	20	IP	G12.5	M&F	P14	Hippocampus	Protein	pg/mg brain tissue	No effect	NA	NA	NA	NA	NA	NA	NA	5-6	5	6	NA	NA	NA	5-6	5	6
CXCL1/KC/Growth-regulated alpha protein	Garay, 2013	Mice	C57BL/6J	20	IP	G12.5	M&F	P30	Hippocampus	Protein	pg/mg brain tissue	No effect	NA	NA	NA	NA	NA	NA	NA	5-6	5	6	NA	NA	NA	5-6	5	6
CXCL1/KC/Growth-regulated alpha protein	Garay, 2013	Mice	C57BL/6J	20	IP	G12.5	M&F	P60	Hippocampus	Protein	pg/mg brain tissue	No effect	NA	NA	NA	NA	NA	NA	NA	5-6	5	6	NA	NA	NA	5-6	5	6
CXCL1/KC/Growth-regulated alpha protein	Garay, 2013	Mice	C57BL/6J	20	IP	G12.5	M&F	P7	Hippocampus	Protein	pg/mg brain tissue	Increased in MIA	NA	NA	NA	NA	NA	NA	NA	5-6	5	6	NA	NA	NA	5-6	5	6
CXCL1/KC/Growth-regulated alpha protein	Garay, 2013	Mice	C57BL/6J	20	IP	G12.5	M&F	P0	Serum	Protein	pg/ml	No effect	NA	NA	NA	NA	NA	NA	NA	5-6	5	6	NA	NA	NA	5-6	5	6
CXCL1/KC/Growth-regulated alpha protein	Garay, 2013	Mice	C57BL/6J	20	IP	G12.5	M&F	P14	Serum	Protein	pg/ml	No effect	NA	NA	NA	NA	NA	NA	NA	5-6	5	6	NA	NA	NA	5-6	5	6
CXCL1/KC/Growth-regulated alpha protein	Garay, 2013	Mice	C57BL/6J	20	IP	G12.5	M&F	P30	Serum	Protein	pg/ml	No effect	NA	NA	NA	NA	NA	NA	NA	5-6	5	6	NA	NA	NA	5-6	5	6
CXCL1/KC/Growth-regulated alpha protein	Garay, 2013	Mice	C57BL/6J	20	IP	G12.5	M&F	P60	Serum	Protein	pg/ml	No effect	NA	NA	NA	NA	NA	NA	NA	5-6	5	6	NA	NA	NA	5-6	5	6
CXCL1/KC/Growth-regulated alpha protein	Garay, 2013	Mice	C57BL/6J	20	IP	G12.5	M&F	P7	Serum	Protein	pg/ml	Increased in MIA	NA	NA	NA	NA	NA	NA	NA	5-6	5	6	NA	NA	NA	5-6	5	6
Eotaxin	Garay, 2013	Mice	C57BL/6J	20	IP	G12.5	M&F	P0	Cingulate cortex	Protein	pg/mg brain tissue	ND (Control only)	NA	NA	NA	NA	NA	NA	NA	5-6	5	6	NA	NA	NA	5-6	5	6
Eotaxin	Garay, 2013	Mice	C57BL/6J	20	IP	G12.5	M&F	P14	Cingulate cortex	Protein	pg/mg brain tissue	No effect	NA	NA	NA	NA	NA	NA	NA	5-6	5	6	NA	NA	NA	5-6	5	6
Eotaxin	Garay, 2013	Mice	C57BL/6J	20	IP	G12.5	M&F	P30	Cingulate cortex	Protein	pg/mg brain tissue	No effect	NA	NA	NA	NA	NA	NA	NA	5-6	5	6	NA	NA	NA	5-6	5	6
Eotaxin	Garay, 2013	Mice	C57BL/6J	20	IP	G12.5	M&F	P60	Cingulate cortex	Protein	pg/mg brain tissue	No effect	NA	NA	NA	NA	NA	NA	NA	5-6	5	6	NA	NA	NA	5-6	5	6
Eotaxin	Garay, 2013	Mice	C57BL/6J	20	IP	G12.5	M&F	P7	Cingulate cortex	Protein	pg/mg brain tissue	Decreased in MIA	NA	NA	NA	NA	NA	NA	NA	5-6	5	6	NA	NA	NA	5-6	5	6
Eotaxin	Garay, 2013	Mice	C57BL/6J	20	IP	G12.5	M&F	P0	Frontal cortex	Protein	pg/mg brain tissue	No effect	NA	NA	NA	NA	NA	NA	NA	5-6	5	6	NA	NA	NA	5-6	5	6
Eotaxin	Garay, 2013	Mice	C57BL/6J	20	IP	G12.5	M&F	P14	Frontal cortex	Protein	pg/mg brain tissue	Decreased in MIA	NA	NA	NA	NA	NA	NA	NA	5-6	5	6	NA	NA	NA	5-6	5	6
Eotaxin	Garay, 2013	Mice	C57BL/6J	20	IP	G12.5	M&F	P30	Frontal cortex	Protein	pg/mg brain tissue	No effect	NA	NA	NA	NA	NA	NA	NA	5-6	5	6	NA	NA	NA	5-6	5	6
Eotaxin	Garay, 2013	Mice	C57BL/6J	20	IP	G12.5	M&F	P60	Frontal cortex	Protein	pg/mg brain tissue	No effect	NA	NA	NA	NA	NA	NA	NA	5-6	5	6	NA	NA	NA	5-6	5	6
Eotaxin	Garay, 2013	Mice	C57BL/6J	20	IP	G12.5	M&F	P7	Frontal cortex	Protein	pg/mg brain tissue	No effect	NA	NA	NA	NA	NA	NA	NA	5-6	5	6	NA	NA	NA	5-6	5	6
Eotaxin	Garay, 2013	Mice	C57BL/6J	20	IP	G12.5	M&F	P0	Hippocampus	Protein	pg/mg brain tissue	No effect	NA	NA	NA	NA	NA	NA	NA	5-6	5	6	NA	NA	NA	5-6	5	6
Eotaxin	Garay, 2013	Mice	C57BL/6J	20	IP	G12.5	M&F	P14	Hippocampus	Protein	pg/mg brain tissue	Decreased in MIA	NA	NA	NA	NA	NA	NA	NA	5-6	5	6	NA	NA	NA	5-6	5	6
Eotaxin	Garay, 2013	Mice	C57BL/6J	20	IP	G12.5	M&F	P30	Hippocampus	Protein	pg/mg brain tissue	No effect	NA	NA	NA	NA	NA	NA	NA	5-6	5	6	NA	NA	NA	5-6	5	6
Eotaxin	Garay, 2013	Mice	C57BL/6J	20	IP	G12.5	M&F	P60	Hippocampus	Protein	pg/mg brain tissue	No effect	NA	NA	NA	NA	NA	NA	NA	5-6	5	6	NA	NA	NA	5-6	5	6
Eotaxin	Garay, 2013	Mice	C57BL/6J	20	IP	G12.5	M&F	P7	Hippocampus	Protein	pg/mg brain tissue	No effect	NA	NA	NA	NA	NA	NA	NA	5-6	5	6	NA	NA	NA	5-6	5	6
Eotaxin	Garay, 2013	Mice	C57BL/6J	20	IP	G12.5	M&F	P0	Serum	Protein	pg/ml	No effect	NA	NA	NA	NA	NA	NA	NA	5-6	5	6	NA	NA	NA	5-6	5	6
Eotaxin	Garay, 2013	Mice	C57BL/6J	20	IP	G12.5	M&F	P14	Serum	Protein	pg/ml	No effect	NA	NA	NA	NA	NA	NA	NA	5-6	5	6	NA	NA	NA	5-6	5	6
Eotaxin	Garay, 2013	Mice	C57BL/6J	20	IP	G12.5	M&F	P30	Serum	Protein	pg/ml	No effect	NA	NA	NA	NA	NA	NA	NA	5-6	5	6	NA	NA	NA	5-6	5	6
Eotaxin	Garay, 2013	Mice	C57BL/6J	20	IP	G12.5	M&F	P60	Serum	Protein	pg/ml	No effect	NA	NA	NA	NA	NA	NA	NA	5-6	5	6	NA	NA	NA	5-6	5	6
Eotaxin	Garay, 2013	Mice	C57BL/6J	20	IP	G12.5	M&F	P7	Serum	Protein	pg/ml	No effect	NA	NA	NA	NA	NA	NA	NA	5-6	5	6	NA	NA	NA	5-6	5	6
G-CSF	Garay, 2013	Mice	C57BL/6J	20	IP	G12.5	M&F	P0	Cingulate cortex	Protein	pg/mg brain tissue	ND (Control only)	NA	NA	NA	NA	NA	NA	NA	5-6	5	6	NA	NA	NA	5-6	5	6
G-CSF	Garay, 2013	Mice	C57BL/6J	20	IP	G12.5	M&F	P14	Cingulate cortex	Protein	pg/mg brain tissue	No effect	NA	NA	NA	NA	NA	NA	NA	5-6	5	6	NA	NA	NA	5-6	5	6
G-CSF	Garay, 2013	Mice	C57BL/6J	20	IP	G12.5	M&F	P30	Cingulate cortex	Protein	pg/mg brain tissue	Decreased in MIA	NA	NA	NA	NA	NA	NA	NA	5-6	5	6	NA	NA	NA	5-6	5	6
G-CSF	Garay, 2013	Mice	C57BL/6J	20	IP	G12.5	M&F	P60	Cingulate cortex	Protein	pg/mg brain tissue	No effect	NA	NA	NA	NA	NA	NA	NA	5-6	5	6	NA	NA	NA	5-6	5	6
G-CSF	Garay, 2013	Mice	C57BL/6J	20	IP	G12.5	M&F	P7	Cingulate cortex	Protein	pg/mg brain tissue	No effect	NA	NA	NA	NA	NA	NA	NA	5-6	5	6	NA	NA	NA	5-6	5	6
G-CSF	Garay, 2013	Mice	C57BL/6J	20	IP	G12.5	M&F	P0	Frontal cortex	Protein	pg/mg brain tissue	No effect	NA	NA	NA	NA	NA	NA	NA	5-6	5	6	NA	NA	NA	5-6	5	6
G-CSF	Garay, 2013	Mice	C57BL/6J	20	IP	G12.5	M&F	P14	Frontal cortex	Protein	pg/mg brain tissue	No effect	NA	NA	NA	NA	NA	NA	NA	5-6	5	6	NA	NA	NA	5-6	5	6
G-CSF	Garay, 2013	Mice	C57BL/6J	20	IP	G12.5	M&F	P30	Frontal cortex	Protein	pg/mg brain tissue	Decreased in MIA	NA	NA	NA	NA	NA	NA	NA	5-6	5	6	NA	NA	NA	5-6	5	6
G-CSF	Garay, 2013	Mice	C57BL/6J	20	IP	G12.5	M&F	P60	Frontal cortex	Protein	pg/mg brain tissue	No effect	NA	NA	NA	NA	NA	NA	NA	5-6	5	6	NA	NA	NA	5-6	5	6
G-CSF	Garay, 2013	Mice	C57BL/6J	20	IP	G12.5	M&F	P7	Frontal cortex	Protein	pg/mg brain tissue	Increased in MIA	NA	NA	NA	NA	NA	NA	NA	5-6	5	6	NA	NA	NA	5-6	5	6
G-CSF	Garay, 2013	Mice	C57BL/6J	20	IP	G12.5	M&F	P0	Hippocampus	Protein	pg/mg brain tissue	No effect	NA	NA	NA	NA	NA	NA	NA	5-6	5	6	NA	NA	NA	5-6	5	6
G-CSF	Garay, 2013	Mice	C57BL/6J	20	IP	G12.5	M&F	P14	Hippocampus	Protein	pg/mg brain tissue	No effect	NA	NA	NA	NA	NA	NA	NA	5-6	5	6	NA	NA	NA	5-6	5	6
G-CSF	Garay, 2013	Mice	C57BL/6J	20	IP	G12.5	M&F	P30	Hippocampus	Protein	pg/mg brain tissue	No effect	NA	NA	NA	NA	NA	NA	NA	5-6	5	6	NA	NA	NA	5-6	5	6
G-CSF	Garay, 2013	Mice	C57BL/6J	20	IP	G12.5	M&F	P60	Hippocampus	Protein	pg/mg brain tissue	No effect	NA	NA	NA	NA	NA	NA	NA	5-6	5	6	NA	NA	NA	5-6	5	6
G-CSF	Garay, 2013	Mice	C57BL/6J	20	IP	G12.5	M&F	P7	Hippocampus	Protein	pg/mg brain tissue	ND	NA	NA	NA	NA	NA	NA	NA	5-6	5	6	NA	NA	NA	5-6	5	6
G-CSF	Garay, 2013	Mice	C57BL/6J	20	IP	G12.5	M&F	P0	Serum	Protein	pg/ml	No effect	NA	NA	NA	NA	NA	NA	NA	5-6	5	6	NA	NA	NA	5-6	5	6
G-CSF	Garay, 2013	Mice	C57BL/6J	20	IP	G12.5	M&F	P14	Serum	Protein	pg/ml	No effect	NA	NA	NA	NA	NA	NA	NA	5-6	5	6	NA	NA	NA	5-6	5	6
G-CSF	Garay, 2013	Mice	C57BL/6J	20	IP	G12.5	M&F	P30	Serum	Protein	pg/ml	No effect	NA	NA	NA	NA	NA	NA	NA	5-6	5	6	NA	NA	NA	5-6	5	6
G-CSF	Garay, 2013	Mice	C57BL/6J	20	IP	G12.5	M&F	P60	Serum	Protein	pg/ml	No effect	NA	NA	NA	NA	NA	NA	NA	5-6	5	6	NA	NA	NA	5-6	5	6
G-CSF	Garay, 2013	Mice	C57BL/6J	20	IP	G12.5	M&F	P7	Serum	Protein	pg/ml	Increased in MIA	NA	NA	NA	NA	NA	NA	NA	5-6	5	6	NA	NA	NA	5-6	5	6
GM-CSF	Garay, 2013	Mice	C57BL/6J	20	IP	G12.5	M&F	P0	Cingulate cortex	Protein	pg/mg brain tissue	No effect	NA	NA	NA	NA	NA	NA	NA	5-6	5	6	NA	NA	NA	5-6	5	6
GM-CSF	Garay, 2013	Mice	C57BL/6J	20	IP	G12.5	M&F	P14	Cingulate cortex	Protein	pg/mg brain tissue	Decreased in MIA	NA	NA	NA	NA	NA	NA	NA	5-6	5	6	NA	NA	NA	5-6	5	6
GM-CSF	Garay, 2013	Mice	C57BL/6J	20	IP	G12.5	M&F	P30	Cingulate cortex	Protein	pg/mg brain tissue	No effect	NA	NA	NA	NA	NA	NA	NA	5-6	5	6	NA	NA	NA	5-6	5	6
GM-CSF	Garay, 2013	Mice	C57BL/6J	20	IP	G12.5	M&F	P60	Cingulate cortex	Protein	pg/mg brain tissue	No effect	NA	NA	NA	NA	NA	NA	NA	5-6	5	6	NA	NA	NA	5-6	5	6
GM-CSF	Garay, 2013	Mice	C57BL/6J	20	IP	G12.5	M&F	P7	Cingulate cortex	Protein	pg/mg brain tissue	No effect	NA	NA	NA	NA	NA	NA	NA	5-6	5	6	NA	NA	NA	5-6	5	6
GM-CSF	Garay, 2013	Mice	C57BL/6J	20	IP	G12.5	M&F	P0	Frontal cortex	Protein	pg/mg brain tissue	Increased in MIA	NA	NA	NA	NA	NA	NA	NA	5-6	5	6	NA	NA	NA	5-6	5	6
GM-CSF	Garay, 2013	Mice	C57BL/6J	20	IP	G12.5	M&F	P14	Frontal cortex	Protein	pg/mg brain tissue	Decreased in MIA	NA	NA	NA	NA	NA	NA	NA	5-6	5	6	NA	NA	NA	5-6	5	6
GM-CSF	Garay, 2013	Mice	C57BL/6J	20	IP	G12.5	M&F	P30	Frontal cortex	Protein	pg/mg brain tissue	Decreased in MIA	NA	NA	NA	NA	NA	NA	NA	5-6	5	6	NA	NA	NA	5-6	5	6
GM-CSF	Garay, 2013	Mice	C57BL/6J	20	IP	G12.5	M&F	P60	Frontal cortex	Protein	pg/mg brain tissue	No effect	NA	NA	NA	NA	NA	NA	NA	5-6	5	6	NA	NA	NA	5-6	5	6
GM-CSF	Garay, 2013	Mice	C57BL/6J	20	IP	G12.5	M&F	P7	Frontal cortex	Protein	pg/mg brain tissue	No effect	NA	NA	NA	NA	NA	NA	NA	5-6	5	6	NA	NA	NA	5-6	5	6
GM-CSF	Garay, 2013	Mice	C57BL/6J	20	IP	G12.5	M&F	P0	Hippocampus	Protein	pg/mg brain tissue	No effect	NA	NA	NA	NA	NA	NA	NA	5-6	5	6	NA	NA	NA	5-6	5	6
GM-CSF	Garay, 2013	Mice	C57BL/6J	20	IP	G12.5	M&F	P14	Hippocampus	Protein	pg/mg brain tissue	No effect	NA	NA	NA	NA	NA	NA	NA	5-6	5	6	NA	NA	NA	5-6	5	6
GM-CSF	Garay, 2013	Mice	C57BL/6J	20	IP	G12.5	M&F	P30	Hippocampus	Protein	pg/mg brain tissue	No effect	NA	NA	NA	NA	NA	NA	NA	5-6	5	6	NA	NA	NA	5-6	5	6
GM-CSF	Garay, 2013	Mice	C57BL/6J	20	IP	G12.5	M&F	P60	Hippocampus	Protein	pg/mg brain tissue	No effect	NA	NA	NA	NA	NA	NA	NA	5-6	5	6	NA	NA	NA	5-6	5	6
GM-CSF	Garay, 2013	Mice	C57BL/6J	20	IP	G12.5	M&F	P7	Hippocampus	Protein	pg/mg brain tissue	No effect	NA	NA	NA	NA	NA	NA	NA	5-6	5	6	NA	NA	NA	5-6	5	6
GM-CSF	Garay, 2013	Mice	C57BL/6J	20	IP	G12.5	M&F	P0	Serum	Protein	pg/ml	Decreased in MIA	NA	NA	NA	NA	NA	NA	NA	5-6	5	6	NA	NA	NA	5-6	5	6
GM-CSF	Garay, 2013	Mice	C57BL/6J	20	IP	G12.5	M&F	P14	Serum	Protein	pg/ml	No effect	NA	NA	NA	NA	NA	NA	NA	5-6	5	6	NA	NA	NA	5-6	5	6
GM-CSF	Garay, 2013	Mice	C57BL/6J	20	IP	G12.5	M&F	P30	Serum	Protein	pg/ml	No effect	NA	NA	NA	NA	NA	NA	NA	5-6	5	6	NA	NA	NA	5-6	5	6
GM-CSF	Garay, 2013	Mice	C57BL/6J	20	IP	G12.5	M&F	P60	Serum	Protein	pg/ml	No effect	NA	NA	NA	NA	NA	NA	NA	5-6	5	6	NA	NA	NA	5-6	5	6
GM-CSF	Garay, 2013	Mice	C57BL/6J	20	IP	G12.5	M&F	P7	Serum	Protein	pg/ml	No effect	NA	NA	NA	NA	NA	NA	NA	5-6	5	6	NA	NA	NA	5-6	5	6
IFN-γ	Garay, 2013	Mice	C57BL/6J	20	IP	G12.5	M&F	P0	Frontal cortex	Protein	pg/mg brain tissue	No effect	4.71	6.87	0.88	1.02	2.15555	2.49848	1	5-6	5	6	NA	5	6	5-6	5	6
IFN-γ	Garay, 2013	Mice	C57BL/6J	20	IP	G12.5	M&F	P7	Hippocampus	Protein	pg/mg brain tissue	No effect	5.26	6.41	2.25	2.91	5.51135	7.12802	1	5-6	5	6	NA	5	6	5-6	5	6
IFN-γ	Garay, 2013	Mice	C57BL/6J	20	IP	G12.5	M&F	P0	Cingulate cortex	Protein	pg/mg brain tissue	Increased in MIA	5.84	8.19	0.47	0.65	1.15126	1.59217	1	5-6	5	6	NA	5	6	5-6	5	6
IFN-γ	Garay, 2013	Mice	C57BL/6J	20	IP	G12.5	M&F	P60	Cingulate cortex	Protein	pg/mg brain tissue	Increased in MIA	8.06	11.72	0.81	1.22	1.98409	2.98838	1	5-6	5	6	NA	5	6	5-6	5	6
IFN-γ	Garay, 2013	Mice	C57BL/6J	20	IP	G12.5	M&F	P7	Cingulate cortex	Protein	pg/mg brain tissue	No effect	8.24	2.8	2.5	0.49	6.12372	1.20025	1	5-6	5	6	NA	5	6	5-6	5	6
IFN-γ	Garay, 2013	Mice	C57BL/6J	20	IP	G12.5	M&F	P7	Frontal cortex	Protein	pg/mg brain tissue	No effect	8.24	2.98	2.5	0.46	6.12372	1.12677	1	5-6	5	6	NA	5	6	5-6	5	6
IFN-γ	Garay, 2013	Mice	C57BL/6J	20	IP	G12.5	M&F	P0	Hippocampus	Protein	pg/mg brain tissue	No effect	9.3	8.3	0.41	0.43	1.00429	1.05328	1	5-6	5	6	NA	5	6	5-6	5	6
IFN-γ	Garay, 2013	Mice	C57BL/6J	20	IP	G12.5	M&F	P60	Frontal cortex	Protein	pg/mg brain tissue	No effect	9.62	9.5	1.2	1.24	2.93939	3.03737	1	5-6	5	6	NA	5	6	5-6	5	6
IFN-γ	Garay, 2013	Mice	C57BL/6J	20	IP	G12.5	M&F	P60	Hippocampus	Protein	pg/mg brain tissue	No effect	10.05	12.17	0.92	1.26	2.25353	3.08636	1	5-6	5	6	NA	5	6	5-6	5	6
IFN-γ	Garay, 2013	Mice	C57BL/6J	20	IP	G12.5	M&F	P14	Frontal cortex	Protein	pg/mg brain tissue	Decreased in MIA	10.76	8.39	0.38	0.6	0.930806	1.46969	1	5-6	5	6	NA	5	6	5-6	5	6
IFN-γ	Garay, 2013	Mice	C57BL/6J	20	IP	G12.5	M&F	P14	Cingulate cortex	Protein	pg/mg brain tissue	Decreased in MIA	11.14	8.28	0.86	0.92	2.10656	2.25353	1	5-6	5	6	NA	5	6	5-6	5	6
IFN-γ	Garay, 2013	Mice	C57BL/6J	20	IP	G12.5	M&F	P14	Hippocampus	Protein	pg/mg brain tissue	No effect	13.83	10.73	1.05	1.82	2.57196	4.45807	1	5-6	5	6	NA	5	6	5-6	5	6
IFN-γ	Garay, 2013	Mice	C57BL/6J	20	IP	G12.5	M&F	P30	Frontal cortex	Protein	pg/mg brain tissue	No effect	19.87	15.75	1.83	1.86	4.48257	4.55605	1	5-6	5	6	NA	5	6	5-6	5	6
IFN-γ	Garay, 2013	Mice	C57BL/6J	20	IP	G12.5	M&F	P7	Serum	Protein	pg/ml	Increased in MIA	28.14	35.04	1.94	1.57	4.75201	3.8457	1	5-6	5	6	NA	5	6	5-6	5	6
IFN-γ	Garay, 2013	Mice	C57BL/6J	20	IP	G12.5	M&F	P30	Cingulate cortex	Protein	pg/mg brain tissue	No effect	36.76	26.39	4.08	3.32	9.99392	8.13231	1	5-6	5	6	NA	5	6	5-6	5	6
IFN-γ	Garay, 2013	Mice	C57BL/6J	20	IP	G12.5	M&F	P0	Serum	Protein	pg/ml	No effect	39.27	47.21	5.73	8.89	14.0356	21.776	1	5-6	5	6	NA	5	6	5-6	5	6
IFN-γ	Garay, 2013	Mice	C57BL/6J	20	IP	G12.5	M&F	P30	Hippocampus	Protein	pg/mg brain tissue	No effect	44.68	28.96	7.46	4.91	18.2732	12.027	1	5-6	5	6	NA	5	6	5-6	5	6
IFN-γ	Garay, 2013	Mice	C57BL/6J	20	IP	G12.5	M&F	P30	Serum	Protein	pg/ml	No effect	206.52	302.06	32.78	68.98	80.2943	168.966	1	5-6	5	6	NA	5	6	5-6	5	6
IFN-γ	Garay, 2013	Mice	C57BL/6J	20	IP	G12.5	M&F	P60	Serum	Protein	pg/ml	No effect	259.89	316.22	9.67	43.6	23.6866	106.798	1	5-6	5	6	NA	5	6	5-6	5	6
IFN-γ	Garay, 2013	Mice	C57BL/6J	20	IP	G12.5	M&F	P14	Serum	Protein	pg/ml	No effect	327.94	280.07	37.12	24.26	90.9251	59.4246	1	5-6	5	6	NA	5	6	5-6	5	6
IL-10	Garay, 2013	Mice	C57BL/6J	20	IP	G12.5	M&F	P0	Frontal cortex	Protein	pg/mg brain tissue	Increased in MIA	1.08	3.05	0.33	0.64	0.808332	1.56767	1	5-6	5	6	NA	5	6	5-6	5	6
IL-10	Garay, 2013	Mice	C57BL/6J	20	IP	G12.5	M&F	P0	Cingulate cortex	Protein	pg/mg brain tissue	No effect	1.8	3.1	0.3	0.52	0.734847	1.27373	1	5-6	5	6	NA	5	6	5-6	5	6
IL-10	Garay, 2013	Mice	C57BL/6J	20	IP	G12.5	M&F	P0	Hippocampus	Protein	pg/mg brain tissue	No effect	3.83	3.41	0.37	0.26	0.906311	0.636867	1	5-6	5	6	NA	5	6	5-6	5	6
IL-10	Garay, 2013	Mice	C57BL/6J	20	IP	G12.5	M&F	P7	Cingulate cortex	Protein	pg/mg brain tissue	Decreased in MIA	4.9	3.48	0.35	0.35	0.857321	0.857321	1	5-6	5	6	NA	5	6	5-6	5	6
IL-10	Garay, 2013	Mice	C57BL/6J	20	IP	G12.5	M&F	P7	Frontal cortex	Protein	pg/mg brain tissue	Decreased in MIA	5.09	3.82	0.45	0.31	1.10227	0.759342	1	5-6	5	6	NA	5	6	5-6	5	6
IL-10	Garay, 2013	Mice	C57BL/6J	20	IP	G12.5	M&F	P7	Hippocampus	Protein	pg/mg brain tissue	Decreased in MIA	5.09	3.82	0.45	0.31	1.10227	0.759342	1	5-6	5	6	NA	5	6	5-6	5	6
IL-10	Garay, 2013	Mice	C57BL/6J	20	IP	G12.5	M&F	P60	Cingulate cortex	Protein	pg/mg brain tissue	Increased in MIA	5.41	7.75	0.46	0.94	1.12677	2.30252	1	5-6	5	6	NA	5	6	5-6	5	6
IL-10	Garay, 2013	Mice	C57BL/6J	20	IP	G12.5	M&F	P30	Frontal cortex	Protein	pg/mg brain tissue	Decreased in MIA	5.42	4.09	0.29	0.39	0.710352	0.955301	1	5-6	5	6	NA	5	6	5-6	5	6
IL-10	Garay, 2013	Mice	C57BL/6J	20	IP	G12.5	M&F	P60	Frontal cortex	Protein	pg/mg brain tissue	Increased in MIA	5.58	7.03	0.43	0.46	1.05328	1.12677	1	5-6	5	6	NA	5	6	5-6	5	6
IL-10	Garay, 2013	Mice	C57BL/6J	20	IP	G12.5	M&F	P14	Frontal cortex	Protein	pg/mg brain tissue	Decreased in MIA	6.07	4.32	0.29	0.56	0.710352	1.37171	1	5-6	5	6	NA	5	6	5-6	5	6
IL-10	Garay, 2013	Mice	C57BL/6J	20	IP	G12.5	M&F	P14	Cingulate cortex	Protein	pg/mg brain tissue	Decreased in MIA	6.23	4.54	0.24	0.29	0.587878	0.710352	1	5-6	5	6	NA	5	6	5-6	5	6
IL-10	Garay, 2013	Mice	C57BL/6J	20	IP	G12.5	M&F	P60	Hippocampus	Protein	pg/mg brain tissue	No effect	6.28	7.45	0.43	0.67	1.05328	1.64116	1	5-6	5	6	NA	5	6	5-6	5	6
IL-10	Garay, 2013	Mice	C57BL/6J	20	IP	G12.5	M&F	P14	Hippocampus	Protein	pg/mg brain tissue	No effect	7.22	5.1	0.66	0.9	1.61666	2.20454	1	5-6	5	6	NA	5	6	5-6	5	6
IL-10	Garay, 2013	Mice	C57BL/6J	20	IP	G12.5	M&F	P30	Cingulate cortex	Protein	pg/mg brain tissue	Decreased in MIA	7.53	5.5	0.43	0.38	1.05328	0.930806	1	5-6	5	6	NA	5	6	5-6	5	6
IL-10	Garay, 2013	Mice	C57BL/6J	20	IP	G12.5	M&F	P30	Hippocampus	Protein	pg/mg brain tissue	No effect	7.62	5.79	0.86	0.65	2.10656	1.59217	1	5-6	5	6	NA	5	6	5-6	5	6
IL-10	Garay, 2013	Mice	C57BL/6J	20	IP	G12.5	M&F	P7	Serum	Protein	pg/ml	No effect	9.74	12.96	0.81	1.4	1.98409	3.42929	1	5-6	5	6	NA	5	6	5-6	5	6
IL-10	Garay, 2013	Mice	C57BL/6J	20	IP	G12.5	M&F	P0	Serum	Protein	pg/ml	No effect	12.61	12.04	1.82	0.7	4.45807	1.71464	1	5-6	5	6	NA	5	6	5-6	5	6
IL-10	Garay, 2013	Mice	C57BL/6J	20	IP	G12.5	M&F	P14	Serum	Protein	pg/ml	No effect	25.79	38.26	1.97	5.75	4.82549	14.0846	1	5-6	5	6	NA	5	6	5-6	5	6
IL-10	Garay, 2013	Mice	C57BL/6J	20	IP	G12.5	M&F	P60	Serum	Protein	pg/ml	No effect	26.16	37.46	1.65	7.22	4.04166	17.6853	1	5-6	5	6	NA	5	6	5-6	5	6
IL-10	Garay, 2013	Mice	C57BL/6J	20	IP	G12.5	M&F	P30	Serum	Protein	pg/ml	No effect	27.23	41.92	1.34	7.88	3.28232	19.302	1	5-6	5	6	NA	5	6	5-6	5	6
IL-12 (p40)/IL-12B	Garay, 2013	Mice	C57BL/6J	20	IP	G12.5	M&F	P0	Cingulate cortex	Protein	pg/mg brain tissue	No effect	NA	NA	NA	NA	NA	NA	NA	5-6	5	6	NA	NA	NA	5-6	5	6
IL-12 (p40)/IL-12B	Garay, 2013	Mice	C57BL/6J	20	IP	G12.5	M&F	P14	Cingulate cortex	Protein	pg/mg brain tissue	No effect	NA	NA	NA	NA	NA	NA	NA	5-6	5	6	NA	NA	NA	5-6	5	6
IL-12 (p40)/IL-12B	Garay, 2013	Mice	C57BL/6J	20	IP	G12.5	M&F	P30	Cingulate cortex	Protein	pg/mg brain tissue	Decreased in MIA	NA	NA	NA	NA	NA	NA	NA	5-6	5	6	NA	NA	NA	5-6	5	6
IL-12 (p40)/IL-12B	Garay, 2013	Mice	C57BL/6J	20	IP	G12.5	M&F	P60	Cingulate cortex	Protein	pg/mg brain tissue	No effect	NA	NA	NA	NA	NA	NA	NA	5-6	5	6	NA	NA	NA	5-6	5	6
IL-12 (p40)/IL-12B	Garay, 2013	Mice	C57BL/6J	20	IP	G12.5	M&F	P7	Cingulate cortex	Protein	pg/mg brain tissue	No effect	NA	NA	NA	NA	NA	NA	NA	5-6	5	6	NA	NA	NA	5-6	5	6
IL-12 (p40)/IL-12B	Garay, 2013	Mice	C57BL/6J	20	IP	G12.5	M&F	P0	Frontal cortex	Protein	pg/mg brain tissue	No effect	NA	NA	NA	NA	NA	NA	NA	5-6	5	6	NA	NA	NA	5-6	5	6
IL-12 (p40)/IL-12B	Garay, 2013	Mice	C57BL/6J	20	IP	G12.5	M&F	P14	Frontal cortex	Protein	pg/mg brain tissue	No effect	NA	NA	NA	NA	NA	NA	NA	5-6	5	6	NA	NA	NA	5-6	5	6
IL-12 (p40)/IL-12B	Garay, 2013	Mice	C57BL/6J	20	IP	G12.5	M&F	P30	Frontal cortex	Protein	pg/mg brain tissue	Decreased in MIA	NA	NA	NA	NA	NA	NA	NA	5-6	5	6	NA	NA	NA	5-6	5	6
IL-12 (p40)/IL-12B	Garay, 2013	Mice	C57BL/6J	20	IP	G12.5	M&F	P60	Frontal cortex	Protein	pg/mg brain tissue	No effect	NA	NA	NA	NA	NA	NA	NA	5-6	5	6	NA	NA	NA	5-6	5	6
IL-12 (p40)/IL-12B	Garay, 2013	Mice	C57BL/6J	20	IP	G12.5	M&F	P7	Frontal cortex	Protein	pg/mg brain tissue	Decreased in MIA	NA	NA	NA	NA	NA	NA	NA	5-6	5	6	NA	NA	NA	5-6	5	6
IL-12 (p40)/IL-12B	Garay, 2013	Mice	C57BL/6J	20	IP	G12.5	M&F	P0	Hippocampus	Protein	pg/mg brain tissue	No effect	NA	NA	NA	NA	NA	NA	NA	5-6	5	6	NA	NA	NA	5-6	5	6
IL-12 (p40)/IL-12B	Garay, 2013	Mice	C57BL/6J	20	IP	G12.5	M&F	P14	Hippocampus	Protein	pg/mg brain tissue	No effect	NA	NA	NA	NA	NA	NA	NA	5-6	5	6	NA	NA	NA	5-6	5	6
IL-12 (p40)/IL-12B	Garay, 2013	Mice	C57BL/6J	20	IP	G12.5	M&F	P30	Hippocampus	Protein	pg/mg brain tissue	No effect	NA	NA	NA	NA	NA	NA	NA	5-6	5	6	NA	NA	NA	5-6	5	6
IL-12 (p40)/IL-12B	Garay, 2013	Mice	C57BL/6J	20	IP	G12.5	M&F	P60	Hippocampus	Protein	pg/mg brain tissue	No effect	NA	NA	NA	NA	NA	NA	NA	5-6	5	6	NA	NA	NA	5-6	5	6
IL-12 (p40)/IL-12B	Garay, 2013	Mice	C57BL/6J	20	IP	G12.5	M&F	P7	Hippocampus	Protein	pg/mg brain tissue	No effect	NA	NA	NA	NA	NA	NA	NA	5-6	5	6	NA	NA	NA	5-6	5	6
IL-12 (p40)/IL-12B	Garay, 2013	Mice	C57BL/6J	20	IP	G12.5	M&F	P0	Serum	Protein	pg/ml	Increased in MIA	NA	NA	NA	NA	NA	NA	NA	5-6	5	6	NA	NA	NA	5-6	5	6
IL-12 (p40)/IL-12B	Garay, 2013	Mice	C57BL/6J	20	IP	G12.5	M&F	P14	Serum	Protein	pg/ml	No effect	NA	NA	NA	NA	NA	NA	NA	5-6	5	6	NA	NA	NA	5-6	5	6
IL-12 (p40)/IL-12B	Garay, 2013	Mice	C57BL/6J	20	IP	G12.5	M&F	P30	Serum	Protein	pg/ml	No effect	NA	NA	NA	NA	NA	NA	NA	5-6	5	6	NA	NA	NA	5-6	5	6
IL-12 (p40)/IL-12B	Garay, 2013	Mice	C57BL/6J	20	IP	G12.5	M&F	P60	Serum	Protein	pg/ml	No effect	NA	NA	NA	NA	NA	NA	NA	5-6	5	6	NA	NA	NA	5-6	5	6
IL-12 (p40)/IL-12B	Garay, 2013	Mice	C57BL/6J	20	IP	G12.5	M&F	P7	Serum	Protein	pg/ml	Increased in MIA	NA	NA	NA	NA	NA	NA	NA	5-6	5	6	NA	NA	NA	5-6	5	6
IL-12 (p70)	Garay, 2013	Mice	C57BL/6J	20	IP	G12.5	M&F	P0	Cingulate cortex	Protein	pg/mg brain tissue	Increased in MIA	NA	NA	NA	NA	NA	NA	NA	5-6	5	6	NA	NA	NA	5-6	5	6
IL-12 (p70)	Garay, 2013	Mice	C57BL/6J	20	IP	G12.5	M&F	P14	Cingulate cortex	Protein	pg/mg brain tissue	No effect	NA	NA	NA	NA	NA	NA	NA	5-6	5	6	NA	NA	NA	5-6	5	6
IL-12 (p70)	Garay, 2013	Mice	C57BL/6J	20	IP	G12.5	M&F	P30	Cingulate cortex	Protein	pg/mg brain tissue	Decreased in MIA	NA	NA	NA	NA	NA	NA	NA	5-6	5	6	NA	NA	NA	5-6	5	6
IL-12 (p70)	Garay, 2013	Mice	C57BL/6J	20	IP	G12.5	M&F	P60	Cingulate cortex	Protein	pg/mg brain tissue	No effect	NA	NA	NA	NA	NA	NA	NA	5-6	5	6	NA	NA	NA	5-6	5	6
IL-12 (p70)	Garay, 2013	Mice	C57BL/6J	20	IP	G12.5	M&F	P7	Cingulate cortex	Protein	pg/mg brain tissue	No effect	NA	NA	NA	NA	NA	NA	NA	5-6	5	6	NA	NA	NA	5-6	5	6
IL-12 (p70)	Garay, 2013	Mice	C57BL/6J	20	IP	G12.5	M&F	P0	Frontal cortex	Protein	pg/mg brain tissue	Increased in MIA	NA	NA	NA	NA	NA	NA	NA	5-6	5	6	NA	NA	NA	5-6	5	6
IL-12 (p70)	Garay, 2013	Mice	C57BL/6J	20	IP	G12.5	M&F	P14	Frontal cortex	Protein	pg/mg brain tissue	No effect	NA	NA	NA	NA	NA	NA	NA	5-6	5	6	NA	NA	NA	5-6	5	6
IL-12 (p70)	Garay, 2013	Mice	C57BL/6J	20	IP	G12.5	M&F	P30	Frontal cortex	Protein	pg/mg brain tissue	Decreased in MIA	NA	NA	NA	NA	NA	NA	NA	5-6	5	6	NA	NA	NA	5-6	5	6
IL-12 (p70)	Garay, 2013	Mice	C57BL/6J	20	IP	G12.5	M&F	P60	Frontal cortex	Protein	pg/mg brain tissue	No effect	NA	NA	NA	NA	NA	NA	NA	5-6	5	6	NA	NA	NA	5-6	5	6
IL-12 (p70)	Garay, 2013	Mice	C57BL/6J	20	IP	G12.5	M&F	P7	Frontal cortex	Protein	pg/mg brain tissue	No effect	NA	NA	NA	NA	NA	NA	NA	5-6	5	6	NA	NA	NA	5-6	5	6
IL-12 (p70)	Garay, 2013	Mice	C57BL/6J	20	IP	G12.5	M&F	P0	Hippocampus	Protein	pg/mg brain tissue	No effect	NA	NA	NA	NA	NA	NA	NA	5-6	5	6	NA	NA	NA	5-6	5	6
IL-12 (p70)	Garay, 2013	Mice	C57BL/6J	20	IP	G12.5	M&F	P14	Hippocampus	Protein	pg/mg brain tissue	No effect	NA	NA	NA	NA	NA	NA	NA	5-6	5	6	NA	NA	NA	5-6	5	6
IL-12 (p70)	Garay, 2013	Mice	C57BL/6J	20	IP	G12.5	M&F	P30	Hippocampus	Protein	pg/mg brain tissue	No effect	NA	NA	NA	NA	NA	NA	NA	5-6	5	6	NA	NA	NA	5-6	5	6
IL-12 (p70)	Garay, 2013	Mice	C57BL/6J	20	IP	G12.5	M&F	P60	Hippocampus	Protein	pg/mg brain tissue	No effect	NA	NA	NA	NA	NA	NA	NA	5-6	5	6	NA	NA	NA	5-6	5	6
IL-12 (p70)	Garay, 2013	Mice	C57BL/6J	20	IP	G12.5	M&F	P7	Hippocampus	Protein	pg/mg brain tissue	No effect	NA	NA	NA	NA	NA	NA	NA	5-6	5	6	NA	NA	NA	5-6	5	6
IL-12 (p70)	Garay, 2013	Mice	C57BL/6J	20	IP	G12.5	M&F	P0	Serum	Protein	pg/ml	No effect	NA	NA	NA	NA	NA	NA	NA	5-6	5	6	NA	NA	NA	5-6	5	6
IL-12 (p70)	Garay, 2013	Mice	C57BL/6J	20	IP	G12.5	M&F	P14	Serum	Protein	pg/ml	No effect	NA	NA	NA	NA	NA	NA	NA	5-6	5	6	NA	NA	NA	5-6	5	6
IL-12 (p70)	Garay, 2013	Mice	C57BL/6J	20	IP	G12.5	M&F	P30	Serum	Protein	pg/ml	No effect	NA	NA	NA	NA	NA	NA	NA	5-6	5	6	NA	NA	NA	5-6	5	6
IL-12 (p70)	Garay, 2013	Mice	C57BL/6J	20	IP	G12.5	M&F	P60	Serum	Protein	pg/ml	No effect	NA	NA	NA	NA	NA	NA	NA	5-6	5	6	NA	NA	NA	5-6	5	6
IL-12 (p70)	Garay, 2013	Mice	C57BL/6J	20	IP	G12.5	M&F	P7	Serum	Protein	pg/ml	Decreased in MIA	NA	NA	NA	NA	NA	NA	NA	5-6	5	6	NA	NA	NA	5-6	5	6
IL-13	Garay, 2013	Mice	C57BL/6J	20	IP	G12.5	M&F	P0	Cingulate cortex	Protein	pg/mg brain tissue	No effect	NA	NA	NA	NA	NA	NA	NA	5-6	5	6	NA	NA	NA	5-6	5	6
IL-13	Garay, 2013	Mice	C57BL/6J	20	IP	G12.5	M&F	P14	Cingulate cortex	Protein	pg/mg brain tissue	No effect	NA	NA	NA	NA	NA	NA	NA	5-6	5	6	NA	NA	NA	5-6	5	6
IL-13	Garay, 2013	Mice	C57BL/6J	20	IP	G12.5	M&F	P30	Cingulate cortex	Protein	pg/mg brain tissue	No effect	NA	NA	NA	NA	NA	NA	NA	5-6	5	6	NA	NA	NA	5-6	5	6
IL-13	Garay, 2013	Mice	C57BL/6J	20	IP	G12.5	M&F	P60	Cingulate cortex	Protein	pg/mg brain tissue	No effect	NA	NA	NA	NA	NA	NA	NA	5-6	5	6	NA	NA	NA	5-6	5	6
IL-13	Garay, 2013	Mice	C57BL/6J	20	IP	G12.5	M&F	P7	Cingulate cortex	Protein	pg/mg brain tissue	No effect	NA	NA	NA	NA	NA	NA	NA	5-6	5	6	NA	NA	NA	5-6	5	6
IL-13	Garay, 2013	Mice	C57BL/6J	20	IP	G12.5	M&F	P0	Frontal cortex	Protein	pg/mg brain tissue	No effect	NA	NA	NA	NA	NA	NA	NA	5-6	5	6	NA	NA	NA	5-6	5	6
IL-13	Garay, 2013	Mice	C57BL/6J	20	IP	G12.5	M&F	P14	Frontal cortex	Protein	pg/mg brain tissue	Decreased in MIA	NA	NA	NA	NA	NA	NA	NA	5-6	5	6	NA	NA	NA	5-6	5	6
IL-13	Garay, 2013	Mice	C57BL/6J	20	IP	G12.5	M&F	P30	Frontal cortex	Protein	pg/mg brain tissue	No effect	NA	NA	NA	NA	NA	NA	NA	5-6	5	6	NA	NA	NA	5-6	5	6
IL-13	Garay, 2013	Mice	C57BL/6J	20	IP	G12.5	M&F	P60	Frontal cortex	Protein	pg/mg brain tissue	No effect	NA	NA	NA	NA	NA	NA	NA	5-6	5	6	NA	NA	NA	5-6	5	6
IL-13	Garay, 2013	Mice	C57BL/6J	20	IP	G12.5	M&F	P7	Frontal cortex	Protein	pg/mg brain tissue	No effect	NA	NA	NA	NA	NA	NA	NA	5-6	5	6	NA	NA	NA	5-6	5	6
IL-13	Garay, 2013	Mice	C57BL/6J	20	IP	G12.5	M&F	P0	Hippocampus	Protein	pg/mg brain tissue	No effect	NA	NA	NA	NA	NA	NA	NA	5-6	5	6	NA	NA	NA	5-6	5	6
IL-13	Garay, 2013	Mice	C57BL/6J	20	IP	G12.5	M&F	P14	Hippocampus	Protein	pg/mg brain tissue	No effect	NA	NA	NA	NA	NA	NA	NA	5-6	5	6	NA	NA	NA	5-6	5	6
IL-13	Garay, 2013	Mice	C57BL/6J	20	IP	G12.5	M&F	P30	Hippocampus	Protein	pg/mg brain tissue	No effect	NA	NA	NA	NA	NA	NA	NA	5-6	5	6	NA	NA	NA	5-6	5	6
IL-13	Garay, 2013	Mice	C57BL/6J	20	IP	G12.5	M&F	P60	Hippocampus	Protein	pg/mg brain tissue	No effect	NA	NA	NA	NA	NA	NA	NA	5-6	5	6	NA	NA	NA	5-6	5	6
IL-13	Garay, 2013	Mice	C57BL/6J	20	IP	G12.5	M&F	P7	Hippocampus	Protein	pg/mg brain tissue	No effect	NA	NA	NA	NA	NA	NA	NA	5-6	5	6	NA	NA	NA	5-6	5	6
IL-13	Garay, 2013	Mice	C57BL/6J	20	IP	G12.5	M&F	P0	Serum	Protein	pg/ml	No effect	NA	NA	NA	NA	NA	NA	NA	5-6	5	6	NA	NA	NA	5-6	5	6
IL-13	Garay, 2013	Mice	C57BL/6J	20	IP	G12.5	M&F	P14	Serum	Protein	pg/ml	No effect	NA	NA	NA	NA	NA	NA	NA	5-6	5	6	NA	NA	NA	5-6	5	6
IL-13	Garay, 2013	Mice	C57BL/6J	20	IP	G12.5	M&F	P30	Serum	Protein	pg/ml	No effect	NA	NA	NA	NA	NA	NA	NA	5-6	5	6	NA	NA	NA	5-6	5	6
IL-13	Garay, 2013	Mice	C57BL/6J	20	IP	G12.5	M&F	P60	Serum	Protein	pg/ml	No effect	NA	NA	NA	NA	NA	NA	NA	5-6	5	6	NA	NA	NA	5-6	5	6
IL-13	Garay, 2013	Mice	C57BL/6J	20	IP	G12.5	M&F	P7	Serum	Protein	pg/ml	No effect	NA	NA	NA	NA	NA	NA	NA	5-6	5	6	NA	NA	NA	5-6	5	6
IL-17	Garay, 2013	Mice	C57BL/6J	20	IP	G12.5	M&F	P0	Cingulate cortex	Protein	pg/mg brain tissue	No effect	NA	NA	NA	NA	NA	NA	NA	5-6	5	6	NA	NA	NA	5-6	5	6
IL-17	Garay, 2013	Mice	C57BL/6J	20	IP	G12.5	M&F	P14	Cingulate cortex	Protein	pg/mg brain tissue	Decreased in MIA	NA	NA	NA	NA	NA	NA	NA	5-6	5	6	NA	NA	NA	5-6	5	6
IL-17	Garay, 2013	Mice	C57BL/6J	20	IP	G12.5	M&F	P30	Cingulate cortex	Protein	pg/mg brain tissue	Decreased in MIA	NA	NA	NA	NA	NA	NA	NA	5-6	5	6	NA	NA	NA	5-6	5	6
IL-17	Garay, 2013	Mice	C57BL/6J	20	IP	G12.5	M&F	P60	Cingulate cortex	Protein	pg/mg brain tissue	No effect	NA	NA	NA	NA	NA	NA	NA	5-6	5	6	NA	NA	NA	5-6	5	6
IL-17	Garay, 2013	Mice	C57BL/6J	20	IP	G12.5	M&F	P7	Cingulate cortex	Protein	pg/mg brain tissue	Increased in MIA	NA	NA	NA	NA	NA	NA	NA	5-6	5	6	NA	NA	NA	5-6	5	6
IL-17	Garay, 2013	Mice	C57BL/6J	20	IP	G12.5	M&F	P0	Frontal cortex	Protein	pg/mg brain tissue	No effect	NA	NA	NA	NA	NA	NA	NA	5-6	5	6	NA	NA	NA	5-6	5	6
IL-17	Garay, 2013	Mice	C57BL/6J	20	IP	G12.5	M&F	P14	Frontal cortex	Protein	pg/mg brain tissue	No effect	NA	NA	NA	NA	NA	NA	NA	5-6	5	6	NA	NA	NA	5-6	5	6
IL-17	Garay, 2013	Mice	C57BL/6J	20	IP	G12.5	M&F	P30	Frontal cortex	Protein	pg/mg brain tissue	No effect	NA	NA	NA	NA	NA	NA	NA	5-6	5	6	NA	NA	NA	5-6	5	6
IL-17	Garay, 2013	Mice	C57BL/6J	20	IP	G12.5	M&F	P60	Frontal cortex	Protein	pg/mg brain tissue	No effect	NA	NA	NA	NA	NA	NA	NA	5-6	5	6	NA	NA	NA	5-6	5	6
IL-17	Garay, 2013	Mice	C57BL/6J	20	IP	G12.5	M&F	P7	Frontal cortex	Protein	pg/mg brain tissue	No effect	NA	NA	NA	NA	NA	NA	NA	5-6	5	6	NA	NA	NA	5-6	5	6
IL-17	Garay, 2013	Mice	C57BL/6J	20	IP	G12.5	M&F	P0	Hippocampus	Protein	pg/mg brain tissue	No effect	NA	NA	NA	NA	NA	NA	NA	5-6	5	6	NA	NA	NA	5-6	5	6
IL-17	Garay, 2013	Mice	C57BL/6J	20	IP	G12.5	M&F	P14	Hippocampus	Protein	pg/mg brain tissue	No effect	NA	NA	NA	NA	NA	NA	NA	5-6	5	6	NA	NA	NA	5-6	5	6
IL-17	Garay, 2013	Mice	C57BL/6J	20	IP	G12.5	M&F	P30	Hippocampus	Protein	pg/mg brain tissue	No effect	NA	NA	NA	NA	NA	NA	NA	5-6	5	6	NA	NA	NA	5-6	5	6
IL-17	Garay, 2013	Mice	C57BL/6J	20	IP	G12.5	M&F	P60	Hippocampus	Protein	pg/mg brain tissue	No effect	NA	NA	NA	NA	NA	NA	NA	5-6	5	6	NA	NA	NA	5-6	5	6
IL-17	Garay, 2013	Mice	C57BL/6J	20	IP	G12.5	M&F	P7	Hippocampus	Protein	pg/mg brain tissue	No effect	NA	NA	NA	NA	NA	NA	NA	5-6	5	6	NA	NA	NA	5-6	5	6
IL-17	Garay, 2013	Mice	C57BL/6J	20	IP	G12.5	M&F	P0	Serum	Protein	pg/ml	No effect	NA	NA	NA	NA	NA	NA	NA	5-6	5	6	NA	NA	NA	5-6	5	6
IL-17	Garay, 2013	Mice	C57BL/6J	20	IP	G12.5	M&F	P14	Serum	Protein	pg/ml	No effect	NA	NA	NA	NA	NA	NA	NA	5-6	5	6	NA	NA	NA	5-6	5	6
IL-17	Garay, 2013	Mice	C57BL/6J	20	IP	G12.5	M&F	P30	Serum	Protein	pg/ml	No effect	NA	NA	NA	NA	NA	NA	NA	5-6	5	6	NA	NA	NA	5-6	5	6
IL-17	Garay, 2013	Mice	C57BL/6J	20	IP	G12.5	M&F	P60	Serum	Protein	pg/ml	No effect	NA	NA	NA	NA	NA	NA	NA	5-6	5	6	NA	NA	NA	5-6	5	6
IL-17	Garay, 2013	Mice	C57BL/6J	20	IP	G12.5	M&F	P7	Serum	Protein	pg/ml	No effect	NA	NA	NA	NA	NA	NA	NA	5-6	5	6	NA	NA	NA	5-6	5	6
IL-1α	Garay, 2013	Mice	C57BL/6J	20	IP	G12.5	M&F	P0	Cingulate cortex	Protein	pg/mg brain tissue	No effect	NA	NA	NA	NA	NA	NA	NA	5-6	5	6	NA	NA	NA	5-6	5	6
IL-1α	Garay, 2013	Mice	C57BL/6J	20	IP	G12.5	M&F	P14	Cingulate cortex	Protein	pg/mg brain tissue	No effect	NA	NA	NA	NA	NA	NA	NA	5-6	5	6	NA	NA	NA	5-6	5	6
IL-1α	Garay, 2013	Mice	C57BL/6J	20	IP	G12.5	M&F	P30	Cingulate cortex	Protein	pg/mg brain tissue	No effect	NA	NA	NA	NA	NA	NA	NA	5-6	5	6	NA	NA	NA	5-6	5	6
IL-1α	Garay, 2013	Mice	C57BL/6J	20	IP	G12.5	M&F	P60	Cingulate cortex	Protein	pg/mg brain tissue	No effect	NA	NA	NA	NA	NA	NA	NA	5-6	5	6	NA	NA	NA	5-6	5	6
IL-1α	Garay, 2013	Mice	C57BL/6J	20	IP	G12.5	M&F	P7	Cingulate cortex	Protein	pg/mg brain tissue	ND	NA	NA	NA	NA	NA	NA	NA	5-6	5	6	NA	NA	NA	5-6	5	6
IL-1α	Garay, 2013	Mice	C57BL/6J	20	IP	G12.5	M&F	P0	Frontal cortex	Protein	pg/mg brain tissue	No effect	NA	NA	NA	NA	NA	NA	NA	5-6	5	6	NA	NA	NA	5-6	5	6
IL-1α	Garay, 2013	Mice	C57BL/6J	20	IP	G12.5	M&F	P14	Frontal cortex	Protein	pg/mg brain tissue	Decreased in MIA	NA	NA	NA	NA	NA	NA	NA	5-6	5	6	NA	NA	NA	5-6	5	6
IL-1α	Garay, 2013	Mice	C57BL/6J	20	IP	G12.5	M&F	P30	Frontal cortex	Protein	pg/mg brain tissue	No effect	NA	NA	NA	NA	NA	NA	NA	5-6	5	6	NA	NA	NA	5-6	5	6
IL-1α	Garay, 2013	Mice	C57BL/6J	20	IP	G12.5	M&F	P60	Frontal cortex	Protein	pg/mg brain tissue	Increased in MIA	NA	NA	NA	NA	NA	NA	NA	5-6	5	6	NA	NA	NA	5-6	5	6
IL-1α	Garay, 2013	Mice	C57BL/6J	20	IP	G12.5	M&F	P7	Frontal cortex	Protein	pg/mg brain tissue	ND	NA	NA	NA	NA	NA	NA	NA	5-6	5	6	NA	NA	NA	5-6	5	6
IL-1α	Garay, 2013	Mice	C57BL/6J	20	IP	G12.5	M&F	P0	Hippocampus	Protein	pg/mg brain tissue	No effect	NA	NA	NA	NA	NA	NA	NA	5-6	5	6	NA	NA	NA	5-6	5	6
IL-1α	Garay, 2013	Mice	C57BL/6J	20	IP	G12.5	M&F	P14	Hippocampus	Protein	pg/mg brain tissue	Increased in MIA	NA	NA	NA	NA	NA	NA	NA	5-6	5	6	NA	NA	NA	5-6	5	6
IL-1α	Garay, 2013	Mice	C57BL/6J	20	IP	G12.5	M&F	P30	Hippocampus	Protein	pg/mg brain tissue	No effect	NA	NA	NA	NA	NA	NA	NA	5-6	5	6	NA	NA	NA	5-6	5	6
IL-1α	Garay, 2013	Mice	C57BL/6J	20	IP	G12.5	M&F	P60	Hippocampus	Protein	pg/mg brain tissue	No effect	NA	NA	NA	NA	NA	NA	NA	5-6	5	6	NA	NA	NA	5-6	5	6
IL-1α	Garay, 2013	Mice	C57BL/6J	20	IP	G12.5	M&F	P7	Hippocampus	Protein	pg/mg brain tissue	ND	NA	NA	NA	NA	NA	NA	NA	5-6	5	6	NA	NA	NA	5-6	5	6
IL-1α	Garay, 2013	Mice	C57BL/6J	20	IP	G12.5	M&F	P0	Serum	Protein	pg/ml	No effect	NA	NA	NA	NA	NA	NA	NA	5-6	5	6	NA	NA	NA	5-6	5	6
IL-1α	Garay, 2013	Mice	C57BL/6J	20	IP	G12.5	M&F	P14	Serum	Protein	pg/ml	No effect	NA	NA	NA	NA	NA	NA	NA	5-6	5	6	NA	NA	NA	5-6	5	6
IL-1α	Garay, 2013	Mice	C57BL/6J	20	IP	G12.5	M&F	P30	Serum	Protein	pg/ml	No effect	NA	NA	NA	NA	NA	NA	NA	5-6	5	6	NA	NA	NA	5-6	5	6
IL-1α	Garay, 2013	Mice	C57BL/6J	20	IP	G12.5	M&F	P60	Serum	Protein	pg/ml	No effect	NA	NA	NA	NA	NA	NA	NA	5-6	5	6	NA	NA	NA	5-6	5	6
IL-1α	Garay, 2013	Mice	C57BL/6J	20	IP	G12.5	M&F	P7	Serum	Protein	pg/ml	Decreased in MIA	NA	NA	NA	NA	NA	NA	NA	5-6	5	6	NA	NA	NA	5-6	5	6
IL-1β	Garay, 2013	Mice	C57BL/6J	20	IP	G12.5	M&F	P0	Cingulate cortex	Protein	pg/mg brain tissue	No effect	1.1	1.47	0.07	0.27	0.171464	0.661362	1	5-6	5	6	NA	5	6	5-6	5	6
IL-1β	Garay, 2013	Mice	C57BL/6J	20	IP	G12.5	M&F	P60	Frontal cortex	Protein	pg/mg brain tissue	No effect	1.4	1.2	0.07	0.17	0.171464	0.416413	1	5-6	5	6	NA	5	6	5-6	5	6
IL-1β	Garay, 2013	Mice	C57BL/6J	20	IP	G12.5	M&F	P14	Frontal cortex	Protein	pg/mg brain tissue	Decreased in MIA	1.52	0.86	0.04	0.11	0.0979796	0.269444	1	5-6	5	6	NA	5	6	5-6	5	6
IL-1β	Garay, 2013	Mice	C57BL/6J	20	IP	G12.5	M&F	P0	Hippocampus	Protein	pg/mg brain tissue	Decreased in MIA	2.15	1.41	0.15	0.12	0.367423	0.293939	1	5-6	5	6	NA	5	6	5-6	5	6
IL-1β	Garay, 2013	Mice	C57BL/6J	20	IP	G12.5	M&F	P30	Frontal cortex	Protein	pg/mg brain tissue	Decreased in MIA	2.34	1.92	0.13	0.13	0.318434	0.318434	1	5-6	5	6	NA	5	6	5-6	5	6
IL-1β	Garay, 2013	Mice	C57BL/6J	20	IP	G12.5	M&F	P7	Serum	Protein	pg/ml	Increased in MIA	5.8	10.88	1.13	1.57	2.76792	3.8457	1	5-6	5	6	NA	5	6	5-6	5	6
IL-1β	Garay, 2013	Mice	C57BL/6J	20	IP	G12.5	M&F	P0	Frontal cortex	Protein	pg/mg brain tissue	Increased in MIA	7.91	15.32	1.32	2.86	3.23333	7.00554	1	5-6	5	6	NA	5	6	5-6	5	6
IL-1β	Garay, 2013	Mice	C57BL/6J	20	IP	G12.5	M&F	P0	Serum	Protein	pg/ml	No effect	12.37	10.46	2.42	1.17	5.92777	2.8659	1	5-6	5	6	NA	5	6	5-6	5	6
IL-1β	Garay, 2013	Mice	C57BL/6J	20	IP	G12.5	M&F	P60	Cingulate cortex	Protein	pg/mg brain tissue	No effect	12.6	12.3	1.3	2.02	3.18434	4.94797	1	5-6	5	6	NA	5	6	5-6	5	6
IL-1β	Garay, 2013	Mice	C57BL/6J	20	IP	G12.5	M&F	P14	Cingulate cortex	Protein	pg/mg brain tissue	Decreased in MIA	13.28	8.23	0.84	1.14	2.05757	2.79242	1	5-6	5	6	NA	5	6	5-6	5	6
IL-1β	Garay, 2013	Mice	C57BL/6J	20	IP	G12.5	M&F	P14	Hippocampus	Protein	pg/mg brain tissue	No effect	13.42	14.79	0.73	3.7	1.78813	9.06311	1	5-6	5	6	NA	5	6	5-6	5	6
IL-1β	Garay, 2013	Mice	C57BL/6J	20	IP	G12.5	M&F	P60	Hippocampus	Protein	pg/mg brain tissue	No effect	14.31	14.65	0.71	1.2	1.73914	2.93939	1	5-6	5	6	NA	5	6	5-6	5	6
IL-1β	Garay, 2013	Mice	C57BL/6J	20	IP	G12.5	M&F	P7	Frontal cortex	Protein	pg/mg brain tissue	No effect	15.5	12.29	3.26	2.61	7.98534	6.39317	1	5-6	5	6	NA	5	6	5-6	5	6
IL-1β	Garay, 2013	Mice	C57BL/6J	20	IP	G12.5	M&F	P7	Cingulate cortex	Protein	pg/mg brain tissue	No effect	15.95	14.22	1.81	1.49	4.43358	3.64974	1	5-6	5	6	NA	5	6	5-6	5	6
IL-1β	Garay, 2013	Mice	C57BL/6J	20	IP	G12.5	M&F	P7	Hippocampus	Protein	pg/mg brain tissue	No effect	17.86	14.81	1.92	1.4	4.70302	3.42929	1	5-6	5	6	NA	5	6	5-6	5	6
IL-1β	Garay, 2013	Mice	C57BL/6J	20	IP	G12.5	M&F	P30	Hippocampus	Protein	pg/mg brain tissue	No effect	25.19	20.72	1.88	1.35	4.60504	3.30681	1	5-6	5	6	NA	5	6	5-6	5	6
IL-1β	Garay, 2013	Mice	C57BL/6J	20	IP	G12.5	M&F	P30	Cingulate cortex	Protein	pg/mg brain tissue	Decreased in MIA	25.61	21.09	1.86	0.55	4.55605	1.34722	1	5-6	5	6	NA	5	6	5-6	5	6
IL-1β	Garay, 2013	Mice	C57BL/6J	20	IP	G12.5	M&F	P14	Serum	Protein	pg/ml	No effect	265.13	274.03	12.11	11.8	29.6633	28.904	1	5-6	5	6	NA	5	6	5-6	5	6
IL-1β	Garay, 2013	Mice	C57BL/6J	20	IP	G12.5	M&F	P30	Serum	Protein	pg/ml	Increased in MIA	283.8	470.15	9.89	44.47	24.2255	108.929	1	5-6	5	6	NA	5	6	5-6	5	6
IL-1β	Garay, 2013	Mice	C57BL/6J	20	IP	G12.5	M&F	P60	Serum	Protein	pg/ml	No effect	286.65	322.18	7.82	44.94	19.155	110.08	1	5-6	5	6	NA	5	6	5-6	5	6
IL-2	Garay, 2013	Mice	C57BL/6J	20	IP	G12.5	M&F	P0	Cingulate cortex	Protein	pg/mg brain tissue	No effect	NA	NA	NA	NA	NA	NA	NA	5-6	5	6	NA	NA	NA	5-6	5	6
IL-2	Garay, 2013	Mice	C57BL/6J	20	IP	G12.5	M&F	P14	Cingulate cortex	Protein	pg/mg brain tissue	No effect	NA	NA	NA	NA	NA	NA	NA	5-6	5	6	NA	NA	NA	5-6	5	6
IL-2	Garay, 2013	Mice	C57BL/6J	20	IP	G12.5	M&F	P30	Cingulate cortex	Protein	pg/mg brain tissue	No effect	NA	NA	NA	NA	NA	NA	NA	5-6	5	6	NA	NA	NA	5-6	5	6
IL-2	Garay, 2013	Mice	C57BL/6J	20	IP	G12.5	M&F	P60	Cingulate cortex	Protein	pg/mg brain tissue	No effect	NA	NA	NA	NA	NA	NA	NA	5-6	5	6	NA	NA	NA	5-6	5	6
IL-2	Garay, 2013	Mice	C57BL/6J	20	IP	G12.5	M&F	P7	Cingulate cortex	Protein	pg/mg brain tissue	Decreased in MIA	NA	NA	NA	NA	NA	NA	NA	5-6	5	6	NA	NA	NA	5-6	5	6
IL-2	Garay, 2013	Mice	C57BL/6J	20	IP	G12.5	M&F	P0	Frontal cortex	Protein	pg/mg brain tissue	No effect	NA	NA	NA	NA	NA	NA	NA	5-6	5	6	NA	NA	NA	5-6	5	6
IL-2	Garay, 2013	Mice	C57BL/6J	20	IP	G12.5	M&F	P14	Frontal cortex	Protein	pg/mg brain tissue	Decreased in MIA	NA	NA	NA	NA	NA	NA	NA	5-6	5	6	NA	NA	NA	5-6	5	6
IL-2	Garay, 2013	Mice	C57BL/6J	20	IP	G12.5	M&F	P30	Frontal cortex	Protein	pg/mg brain tissue	No effect	NA	NA	NA	NA	NA	NA	NA	5-6	5	6	NA	NA	NA	5-6	5	6
IL-2	Garay, 2013	Mice	C57BL/6J	20	IP	G12.5	M&F	P60	Frontal cortex	Protein	pg/mg brain tissue	No effect	NA	NA	NA	NA	NA	NA	NA	5-6	5	6	NA	NA	NA	5-6	5	6
IL-2	Garay, 2013	Mice	C57BL/6J	20	IP	G12.5	M&F	P7	Frontal cortex	Protein	pg/mg brain tissue	Decreased in MIA	NA	NA	NA	NA	NA	NA	NA	5-6	5	6	NA	NA	NA	5-6	5	6
IL-2	Garay, 2013	Mice	C57BL/6J	20	IP	G12.5	M&F	P0	Hippocampus	Protein	pg/mg brain tissue	Decreased in MIA	NA	NA	NA	NA	NA	NA	NA	5-6	5	6	NA	NA	NA	5-6	5	6
IL-2	Garay, 2013	Mice	C57BL/6J	20	IP	G12.5	M&F	P14	Hippocampus	Protein	pg/mg brain tissue	Decreased in MIA	NA	NA	NA	NA	NA	NA	NA	5-6	5	6	NA	NA	NA	5-6	5	6
IL-2	Garay, 2013	Mice	C57BL/6J	20	IP	G12.5	M&F	P30	Hippocampus	Protein	pg/mg brain tissue	No effect	NA	NA	NA	NA	NA	NA	NA	5-6	5	6	NA	NA	NA	5-6	5	6
IL-2	Garay, 2013	Mice	C57BL/6J	20	IP	G12.5	M&F	P60	Hippocampus	Protein	pg/mg brain tissue	No effect	NA	NA	NA	NA	NA	NA	NA	5-6	5	6	NA	NA	NA	5-6	5	6
IL-2	Garay, 2013	Mice	C57BL/6J	20	IP	G12.5	M&F	P7	Hippocampus	Protein	pg/mg brain tissue	No effect	NA	NA	NA	NA	NA	NA	NA	5-6	5	6	NA	NA	NA	5-6	5	6
IL-2	Garay, 2013	Mice	C57BL/6J	20	IP	G12.5	M&F	P0	Serum	Protein	pg/ml	No effect	NA	NA	NA	NA	NA	NA	NA	5-6	5	6	NA	NA	NA	5-6	5	6
IL-2	Garay, 2013	Mice	C57BL/6J	20	IP	G12.5	M&F	P14	Serum	Protein	pg/ml	No effect	NA	NA	NA	NA	NA	NA	NA	5-6	5	6	NA	NA	NA	5-6	5	6
IL-2	Garay, 2013	Mice	C57BL/6J	20	IP	G12.5	M&F	P30	Serum	Protein	pg/ml	No effect	NA	NA	NA	NA	NA	NA	NA	5-6	5	6	NA	NA	NA	5-6	5	6
IL-2	Garay, 2013	Mice	C57BL/6J	20	IP	G12.5	M&F	P60	Serum	Protein	pg/ml	No effect	NA	NA	NA	NA	NA	NA	NA	5-6	5	6	NA	NA	NA	5-6	5	6
IL-2	Garay, 2013	Mice	C57BL/6J	20	IP	G12.5	M&F	P7	Serum	Protein	pg/ml	Decreased in MIA	NA	NA	NA	NA	NA	NA	NA	5-6	5	6	NA	NA	NA	5-6	5	6
IL-3	Garay, 2013	Mice	C57BL/6J	20	IP	G12.5	M&F	P0	Cingulate cortex	Protein	pg/mg brain tissue	ND (Control only)	NA	NA	NA	NA	NA	NA	NA	5-6	5	6	NA	NA	NA	5-6	5	6
IL-3	Garay, 2013	Mice	C57BL/6J	20	IP	G12.5	M&F	P14	Cingulate cortex	Protein	pg/mg brain tissue	No effect	NA	NA	NA	NA	NA	NA	NA	5-6	5	6	NA	NA	NA	5-6	5	6
IL-3	Garay, 2013	Mice	C57BL/6J	20	IP	G12.5	M&F	P30	Cingulate cortex	Protein	pg/mg brain tissue	Decreased in MIA	NA	NA	NA	NA	NA	NA	NA	5-6	5	6	NA	NA	NA	5-6	5	6
IL-3	Garay, 2013	Mice	C57BL/6J	20	IP	G12.5	M&F	P60	Cingulate cortex	Protein	pg/mg brain tissue	No effect	NA	NA	NA	NA	NA	NA	NA	5-6	5	6	NA	NA	NA	5-6	5	6
IL-3	Garay, 2013	Mice	C57BL/6J	20	IP	G12.5	M&F	P7	Cingulate cortex	Protein	pg/mg brain tissue	ND (Intervention only)	NA	NA	NA	NA	NA	NA	NA	5-6	5	6	NA	NA	NA	5-6	5	6
IL-3	Garay, 2013	Mice	C57BL/6J	20	IP	G12.5	M&F	P0	Frontal cortex	Protein	pg/mg brain tissue	ND (Control only)	NA	NA	NA	NA	NA	NA	NA	5-6	5	6	NA	NA	NA	5-6	5	6
IL-3	Garay, 2013	Mice	C57BL/6J	20	IP	G12.5	M&F	P14	Frontal cortex	Protein	pg/mg brain tissue	No effect	NA	NA	NA	NA	NA	NA	NA	5-6	5	6	NA	NA	NA	5-6	5	6
IL-3	Garay, 2013	Mice	C57BL/6J	20	IP	G12.5	M&F	P30	Frontal cortex	Protein	pg/mg brain tissue	Decreased in MIA	NA	NA	NA	NA	NA	NA	NA	5-6	5	6	NA	NA	NA	5-6	5	6
IL-3	Garay, 2013	Mice	C57BL/6J	20	IP	G12.5	M&F	P60	Frontal cortex	Protein	pg/mg brain tissue	No effect	NA	NA	NA	NA	NA	NA	NA	5-6	5	6	NA	NA	NA	5-6	5	6
IL-3	Garay, 2013	Mice	C57BL/6J	20	IP	G12.5	M&F	P7	Frontal cortex	Protein	pg/mg brain tissue	No effect	NA	NA	NA	NA	NA	NA	NA	5-6	5	6	NA	NA	NA	5-6	5	6
IL-3	Garay, 2013	Mice	C57BL/6J	20	IP	G12.5	M&F	P0	Hippocampus	Protein	pg/mg brain tissue	ND (Control only)	NA	NA	NA	NA	NA	NA	NA	5-6	5	6	NA	NA	NA	5-6	5	6
IL-3	Garay, 2013	Mice	C57BL/6J	20	IP	G12.5	M&F	P14	Hippocampus	Protein	pg/mg brain tissue	No effect	NA	NA	NA	NA	NA	NA	NA	5-6	5	6	NA	NA	NA	5-6	5	6
IL-3	Garay, 2013	Mice	C57BL/6J	20	IP	G12.5	M&F	P30	Hippocampus	Protein	pg/mg brain tissue	No effect	NA	NA	NA	NA	NA	NA	NA	5-6	5	6	NA	NA	NA	5-6	5	6
IL-3	Garay, 2013	Mice	C57BL/6J	20	IP	G12.5	M&F	P60	Hippocampus	Protein	pg/mg brain tissue	No effect	NA	NA	NA	NA	NA	NA	NA	5-6	5	6	NA	NA	NA	5-6	5	6
IL-3	Garay, 2013	Mice	C57BL/6J	20	IP	G12.5	M&F	P7	Hippocampus	Protein	pg/mg brain tissue	Decreased in MIA	NA	NA	NA	NA	NA	NA	NA	5-6	5	6	NA	NA	NA	5-6	5	6
IL-3	Garay, 2013	Mice	C57BL/6J	20	IP	G12.5	M&F	P0	Serum	Protein	pg/ml	Decreased in MIA	NA	NA	NA	NA	NA	NA	NA	5-6	5	6	NA	NA	NA	5-6	5	6
IL-3	Garay, 2013	Mice	C57BL/6J	20	IP	G12.5	M&F	P14	Serum	Protein	pg/ml	No effect	NA	NA	NA	NA	NA	NA	NA	5-6	5	6	NA	NA	NA	5-6	5	6
IL-3	Garay, 2013	Mice	C57BL/6J	20	IP	G12.5	M&F	P30	Serum	Protein	pg/ml	Decreased in MIA	NA	NA	NA	NA	NA	NA	NA	5-6	5	6	NA	NA	NA	5-6	5	6
IL-3	Garay, 2013	Mice	C57BL/6J	20	IP	G12.5	M&F	P60	Serum	Protein	pg/ml	No effect	NA	NA	NA	NA	NA	NA	NA	5-6	5	6	NA	NA	NA	5-6	5	6
IL-3	Garay, 2013	Mice	C57BL/6J	20	IP	G12.5	M&F	P7	Serum	Protein	pg/ml	Increased in MIA	NA	NA	NA	NA	NA	NA	NA	5-6	5	6	NA	NA	NA	5-6	5	6
IL-4	Garay, 2013	Mice	C57BL/6J	20	IP	G12.5	M&F	P60	Hippocampus	Protein	pg/mg brain tissue	No effect	0.62	0.9	0.1	0.19	0.244949	0.465403	1	5-6	5	6	NA	5	6	5-6	5	6
IL-4	Garay, 2013	Mice	C57BL/6J	20	IP	G12.5	M&F	P60	Cingulate cortex	Protein	pg/mg brain tissue	No effect	0.64	1.14	0.08	0.27	0.195959	0.661362	1	5-6	5	6	NA	5	6	5-6	5	6
IL-4	Garay, 2013	Mice	C57BL/6J	20	IP	G12.5	M&F	P0	Frontal cortex	Protein	pg/mg brain tissue	No effect	0.81	1.06	0.06	0.09	0.146969	0.220454	1	5-6	5	6	NA	5	6	5-6	5	6
IL-4	Garay, 2013	Mice	C57BL/6J	20	IP	G12.5	M&F	P30	Cingulate cortex	Protein	pg/mg brain tissue	Decreased in MIA	0.93	0.65	0.06	0.05	0.146969	0.122474	1	5-6	5	6	NA	5	6	5-6	5	6
IL-4	Garay, 2013	Mice	C57BL/6J	20	IP	G12.5	M&F	P30	Frontal cortex	Protein	pg/mg brain tissue	No effect	0.93	0.93	0.09	0.12	0.220454	0.293939	1	5-6	5	6	NA	5	6	5-6	5	6
IL-4	Garay, 2013	Mice	C57BL/6J	20	IP	G12.5	M&F	P30	Hippocampus	Protein	pg/mg brain tissue	No effect	0.97	1.28	0.09	0.37	0.220454	0.906311	1	5-6	5	6	NA	5	6	5-6	5	6
IL-4	Garay, 2013	Mice	C57BL/6J	20	IP	G12.5	M&F	P0	Cingulate cortex	Protein	pg/mg brain tissue	No effect	1.1	1.01	0.08	0.05	0.195959	0.122474	1	5-6	5	6	NA	5	6	5-6	5	6
IL-4	Garay, 2013	Mice	C57BL/6J	20	IP	G12.5	M&F	P60	Frontal cortex	Protein	pg/mg brain tissue	No effect	1.1	1.04	0.12	0.15	0.293939	0.367423	1	5-6	5	6	NA	5	6	5-6	5	6
IL-4	Garay, 2013	Mice	C57BL/6J	20	IP	G12.5	M&F	P7	Serum	Protein	pg/ml	No effect	1.18	1.19	0.05	0.21	0.122474	0.514393	1	5-6	5	6	NA	5	6	5-6	5	6
IL-4	Garay, 2013	Mice	C57BL/6J	20	IP	G12.5	M&F	P0	Hippocampus	Protein	pg/mg brain tissue	Decreased in MIA	1.3	1.05	0.06	0.04	0.146969	0.0979796	1	5-6	5	6	NA	5	6	5-6	5	6
IL-4	Garay, 2013	Mice	C57BL/6J	20	IP	G12.5	M&F	P0	Serum	Protein	pg/ml	No effect	1.68	1.46	0.31	0.03	0.759342	0.0734847	1	5-6	5	6	NA	5	6	5-6	5	6
IL-4	Garay, 2013	Mice	C57BL/6J	20	IP	G12.5	M&F	P7	Hippocampus	Protein	pg/mg brain tissue	Decreased in MIA	1.69	1.05	0.23	0.12	0.563383	0.293939	1	5-6	5	6	NA	5	6	5-6	5	6
IL-4	Garay, 2013	Mice	C57BL/6J	20	IP	G12.5	M&F	P14	Hippocampus	Protein	pg/mg brain tissue	No effect	2.11	1.98	0.16	0.49	0.391918	1.20025	1	5-6	5	6	NA	5	6	5-6	5	6
IL-4	Garay, 2013	Mice	C57BL/6J	20	IP	G12.5	M&F	P7	Cingulate cortex	Protein	pg/mg brain tissue	ND (Intervention only)	2.38	ND	0.54	ND	1.32272	ND	NA	5-6	5	6	NA	NA	NA	5-6	5	6
IL-4	Garay, 2013	Mice	C57BL/6J	20	IP	G12.5	M&F	P14	Cingulate cortex	Protein	pg/mg brain tissue	No effect	2.98	2.67	0.31	0.22	0.759342	0.538888	1	5-6	5	6	NA	5	6	5-6	5	6
IL-4	Garay, 2013	Mice	C57BL/6J	20	IP	G12.5	M&F	P14	Frontal cortex	Protein	pg/mg brain tissue	No effect	3.05	2.45	0.42	0.14	1.02879	0.342929	1	5-6	5	6	NA	5	6	5-6	5	6
IL-4	Garay, 2013	Mice	C57BL/6J	20	IP	G12.5	M&F	P7	Frontal cortex	Protein	pg/mg brain tissue	Decreased in MIA	3.88	1.01	1.02	0.08	2.49848	0.195959	1	5-6	5	6	NA	5	6	5-6	5	6
IL-4	Garay, 2013	Mice	C57BL/6J	20	IP	G12.5	M&F	P14	Serum	Protein	pg/ml	No effect	9.83	11.05	1.21	1.9	2.96388	4.65403	1	5-6	5	6	NA	5	6	5-6	5	6
IL-4	Garay, 2013	Mice	C57BL/6J	20	IP	G12.5	M&F	P60	Serum	Protein	pg/ml	No effect	16.08	20.46	3.41	5.16	8.35276	12.6394	1	5-6	5	6	NA	5	6	5-6	5	6
IL-4	Garay, 2013	Mice	C57BL/6J	20	IP	G12.5	M&F	P30	Serum	Protein	pg/ml	No effect	23.92	29.59	5.79	5.4	14.1825	13.2272	1	5-6	5	6	NA	5	6	5-6	5	6
IL-5	Garay, 2013	Mice	C57BL/6J	20	IP	G12.5	M&F	P0	Cingulate cortex	Protein	pg/mg brain tissue	No effect	NA	NA	NA	NA	NA	NA	NA	5-6	5	6	NA	NA	NA	5-6	5	6
IL-5	Garay, 2013	Mice	C57BL/6J	20	IP	G12.5	M&F	P14	Cingulate cortex	Protein	pg/mg brain tissue	No effect	NA	NA	NA	NA	NA	NA	NA	5-6	5	6	NA	NA	NA	5-6	5	6
IL-5	Garay, 2013	Mice	C57BL/6J	20	IP	G12.5	M&F	P30	Cingulate cortex	Protein	pg/mg brain tissue	Decreased in MIA	NA	NA	NA	NA	NA	NA	NA	5-6	5	6	NA	NA	NA	5-6	5	6
IL-5	Garay, 2013	Mice	C57BL/6J	20	IP	G12.5	M&F	P60	Cingulate cortex	Protein	pg/mg brain tissue	No effect	NA	NA	NA	NA	NA	NA	NA	5-6	5	6	NA	NA	NA	5-6	5	6
IL-5	Garay, 2013	Mice	C57BL/6J	20	IP	G12.5	M&F	P7	Cingulate cortex	Protein	pg/mg brain tissue	Decreased in MIA	NA	NA	NA	NA	NA	NA	NA	5-6	5	6	NA	NA	NA	5-6	5	6
IL-5	Garay, 2013	Mice	C57BL/6J	20	IP	G12.5	M&F	P0	Frontal cortex	Protein	pg/mg brain tissue	No effect	NA	NA	NA	NA	NA	NA	NA	5-6	5	6	NA	NA	NA	5-6	5	6
IL-5	Garay, 2013	Mice	C57BL/6J	20	IP	G12.5	M&F	P14	Frontal cortex	Protein	pg/mg brain tissue	Decreased in MIA	NA	NA	NA	NA	NA	NA	NA	5-6	5	6	NA	NA	NA	5-6	5	6
IL-5	Garay, 2013	Mice	C57BL/6J	20	IP	G12.5	M&F	P30	Frontal cortex	Protein	pg/mg brain tissue	Decreased in MIA	NA	NA	NA	NA	NA	NA	NA	5-6	5	6	NA	NA	NA	5-6	5	6
IL-5	Garay, 2013	Mice	C57BL/6J	20	IP	G12.5	M&F	P60	Frontal cortex	Protein	pg/mg brain tissue	No effect	NA	NA	NA	NA	NA	NA	NA	5-6	5	6	NA	NA	NA	5-6	5	6
IL-5	Garay, 2013	Mice	C57BL/6J	20	IP	G12.5	M&F	P7	Frontal cortex	Protein	pg/mg brain tissue	Decreased in MIA	NA	NA	NA	NA	NA	NA	NA	5-6	5	6	NA	NA	NA	5-6	5	6
IL-5	Garay, 2013	Mice	C57BL/6J	20	IP	G12.5	M&F	P0	Hippocampus	Protein	pg/mg brain tissue	No effect	NA	NA	NA	NA	NA	NA	NA	5-6	5	6	NA	NA	NA	5-6	5	6
IL-5	Garay, 2013	Mice	C57BL/6J	20	IP	G12.5	M&F	P14	Hippocampus	Protein	pg/mg brain tissue	Decreased in MIA	NA	NA	NA	NA	NA	NA	NA	5-6	5	6	NA	NA	NA	5-6	5	6
IL-5	Garay, 2013	Mice	C57BL/6J	20	IP	G12.5	M&F	P30	Hippocampus	Protein	pg/mg brain tissue	No effect	NA	NA	NA	NA	NA	NA	NA	5-6	5	6	NA	NA	NA	5-6	5	6
IL-5	Garay, 2013	Mice	C57BL/6J	20	IP	G12.5	M&F	P60	Hippocampus	Protein	pg/mg brain tissue	No effect	NA	NA	NA	NA	NA	NA	NA	5-6	5	6	NA	NA	NA	5-6	5	6
IL-5	Garay, 2013	Mice	C57BL/6J	20	IP	G12.5	M&F	P7	Hippocampus	Protein	pg/mg brain tissue	Decreased in MIA	NA	NA	NA	NA	NA	NA	NA	5-6	5	6	NA	NA	NA	5-6	5	6
IL-5	Garay, 2013	Mice	C57BL/6J	20	IP	G12.5	M&F	P0	Serum	Protein	pg/ml	No effect	NA	NA	NA	NA	NA	NA	NA	5-6	5	6	NA	NA	NA	5-6	5	6
IL-5	Garay, 2013	Mice	C57BL/6J	20	IP	G12.5	M&F	P14	Serum	Protein	pg/ml	No effect	NA	NA	NA	NA	NA	NA	NA	5-6	5	6	NA	NA	NA	5-6	5	6
IL-5	Garay, 2013	Mice	C57BL/6J	20	IP	G12.5	M&F	P30	Serum	Protein	pg/ml	No effect	NA	NA	NA	NA	NA	NA	NA	5-6	5	6	NA	NA	NA	5-6	5	6
IL-5	Garay, 2013	Mice	C57BL/6J	20	IP	G12.5	M&F	P60	Serum	Protein	pg/ml	No effect	NA	NA	NA	NA	NA	NA	NA	5-6	5	6	NA	NA	NA	5-6	5	6
IL-5	Garay, 2013	Mice	C57BL/6J	20	IP	G12.5	M&F	P7	Serum	Protein	pg/ml	ND	NA	NA	NA	NA	NA	NA	NA	5-6	5	6	NA	NA	NA	5-6	5	6
IL-6	Garay, 2013	Mice	C57BL/6J	20	IP	G12.5	M&F	P60	Cingulate cortex	Protein	pg/mg brain tissue	No effect	2.74	3.84	0.62	0.43	1.51868	1.05328	1	5-6	5	6	NA	5	6	5-6	5	6	0.78
IL-6	Garay, 2013	Mice	C57BL/6J	20	IP	G12.5	M&F	P60	Hippocampus	Protein	pg/mg brain tissue	No effect	2.83	3.9	0.41	0.43	1.00429	1.05328	1	5-6	5	6	NA	5	6	5-6	5	6	0.96
IL-6	Garay, 2013	Mice	C57BL/6J	20	IP	G12.5	M&F	P0	Frontal cortex	Protein	pg/mg brain tissue	No effect	5.29	17.34	1.4	5.33	3.42929	13.0558	1	5-6	5	6	NA	5	6	5-6	5	6	1.16
IL-6	Garay, 2013	Mice	C57BL/6J	20	IP	G12.5	M&F	P0	Hippocampus	Protein	pg/mg brain tissue	Increased in MIA	5.68	8.89	0.39	0.13	0.955301	0.318434	1	5-6	5	6	NA	5	6	5-6	5	6	4.14
IL-6	Garay, 2013	Mice	C57BL/6J	20	IP	G12.5	M&F	P30	Hippocampus	Protein	pg/mg brain tissue	Decreased in MIA	6.06	3.84	0.63	0.51	1.54318	1.24924	1	5-6	5	6	NA	5	6	5-6	5	6	-1.461
IL-6	Garay, 2013	Mice	C57BL/6J	20	IP	G12.5	M&F	P7	Serum	Protein	pg/ml	Increased in MIA	8.03	12.18	0.54	0.48	1.32272	1.17576	1	5-6	5	6	NA	5	6	5-6	5	6	3.06
IL-6	Garay, 2013	Mice	C57BL/6J	20	IP	G12.5	M&F	P30	Cingulate cortex	Protein	pg/mg brain tissue	Decreased in MIA	8.38	5.93	0.41	0.27	1.00429	0.661362	1	5-6	5	6	NA	5	6	5-6	5	6	-2.669
IL-6	Garay, 2013	Mice	C57BL/6J	20	IP	G12.5	M&F	P7	Hippocampus	Protein	pg/mg brain tissue	No effect	9.46	6.2	3.03	0.8	7.42195	1.95959	1	5-6	5	6	NA	5	6	5-6	5	6	-0.555
IL-6	Garay, 2013	Mice	C57BL/6J	20	IP	G12.5	M&F	P0	Cingulate cortex	Protein	pg/mg brain tissue	No effect	10.28	21.11	4.82	5.93	11.8065	14.5255	1	5-6	5	6	NA	5	6	5-6	5	6	0.76
IL-6	Garay, 2013	Mice	C57BL/6J	20	IP	G12.5	M&F	P0	Serum	Protein	pg/ml	No effect	12.15	12.25	1.12	0.48	2.74343	1.17576	1	5-6	5	6	NA	5	6	5-6	5	6	0.04
IL-6	Garay, 2013	Mice	C57BL/6J	20	IP	G12.5	M&F	P14	Hippocampus	Protein	pg/mg brain tissue	Increased in MIA	15.94	24.37	2.01	0.71	4.92347	1.73914	1	5-6	5	6	NA	5	6	5-6	5	6	2.11
IL-6	Garay, 2013	Mice	C57BL/6J	20	IP	G12.5	M&F	P7	Cingulate cortex	Protein	pg/mg brain tissue	Decreased in MIA	16.42	5.38	4.57	1.34	11.1942	3.28232	1	5-6	5	6	NA	5	6	5-6	5	6	-1.236
IL-6	Garay, 2013	Mice	C57BL/6J	20	IP	G12.5	M&F	P7	Frontal cortex	Protein	pg/mg brain tissue	No effect	18.3	18.75	1.98	1.51	4.84999	3.69873	1	5-6	5	6	NA	5	6	5-6	5	6	0.1
IL-6	Garay, 2013	Mice	C57BL/6J	20	IP	G12.5	M&F	P14	Frontal cortex	Protein	pg/mg brain tissue	No effect	20.24	17.3	0.77	1.55	1.88611	3.79671	1	5-6	5	6	NA	5	6	5-6	5	6	-0.904
IL-6	Garay, 2013	Mice	C57BL/6J	20	IP	G12.5	M&F	P14	Cingulate cortex	Protein	pg/mg brain tissue	No effect	20.31	18.21	1.38	0.9	3.3803	2.20454	1	5-6	5	6	NA	5	6	5-6	5	6	-0.68
IL-6	Garay, 2013	Mice	C57BL/6J	20	IP	G12.5	M&F	P60	Frontal cortex	Protein	pg/mg brain tissue	Increased in MIA	24.1	41.31	5.1	5.18	12.4924	12.6884	1	5-6	5	6	NA	5	6	5-6	5	6	1.26
IL-6	Garay, 2013	Mice	C57BL/6J	20	IP	G12.5	M&F	P30	Frontal cortex	Protein	pg/mg brain tissue	Decreased in MIA	34.82	20.63	2.07	1.66	5.07044	4.06615	1	5-6	5	6	NA	5	6	5-6	5	6	-2.849
IL-6	Garay, 2013	Mice	C57BL/6J	20	IP	G12.5	M&F	P30	Serum	Protein	pg/ml	Increased in MIA	59.68	83.8	2.74	11.51	6.7116	28.1936	1	5-6	5	6	NA	5	6	5-6	5	6	1.09
IL-6	Garay, 2013	Mice	C57BL/6J	20	IP	G12.5	M&F	P60	Serum	Protein	pg/ml	No effect	60.34	70.65	2.63	9.93	6.44216	24.3234	1	5-6	5	6	NA	5	6	5-6	5	6	0.53
IL-6	Garay, 2013	Mice	C57BL/6J	20	IP	G12.5	M&F	P14	Serum	Protein	pg/ml	No effect	63	67.64	2.39	3.26	5.85428	7.98534	1	5-6	5	6	NA	5	6	5-6	5	6	0.61
IL-9	Garay, 2013	Mice	C57BL/6J	20	IP	G12.5	M&F	P0	Cingulate cortex	Protein	pg/mg brain tissue	No effect	NA	NA	NA	NA	NA	NA	NA	5-6	5	6	NA	NA	NA	5-6	5	6
IL-9	Garay, 2013	Mice	C57BL/6J	20	IP	G12.5	M&F	P14	Cingulate cortex	Protein	pg/mg brain tissue	No effect	NA	NA	NA	NA	NA	NA	NA	5-6	5	6	NA	NA	NA	5-6	5	6
IL-9	Garay, 2013	Mice	C57BL/6J	20	IP	G12.5	M&F	P30	Cingulate cortex	Protein	pg/mg brain tissue	No effect	NA	NA	NA	NA	NA	NA	NA	5-6	5	6	NA	NA	NA	5-6	5	6
IL-9	Garay, 2013	Mice	C57BL/6J	20	IP	G12.5	M&F	P60	Cingulate cortex	Protein	pg/mg brain tissue	No effect	NA	NA	NA	NA	NA	NA	NA	5-6	5	6	NA	NA	NA	5-6	5	6
IL-9	Garay, 2013	Mice	C57BL/6J	20	IP	G12.5	M&F	P7	Cingulate cortex	Protein	pg/mg brain tissue	No effect	NA	NA	NA	NA	NA	NA	NA	5-6	5	6	NA	NA	NA	5-6	5	6
IL-9	Garay, 2013	Mice	C57BL/6J	20	IP	G12.5	M&F	P0	Frontal cortex	Protein	pg/mg brain tissue	No effect	NA	NA	NA	NA	NA	NA	NA	5-6	5	6	NA	NA	NA	5-6	5	6
IL-9	Garay, 2013	Mice	C57BL/6J	20	IP	G12.5	M&F	P14	Frontal cortex	Protein	pg/mg brain tissue	Decreased in MIA	NA	NA	NA	NA	NA	NA	NA	5-6	5	6	NA	NA	NA	5-6	5	6
IL-9	Garay, 2013	Mice	C57BL/6J	20	IP	G12.5	M&F	P30	Frontal cortex	Protein	pg/mg brain tissue	No effect	NA	NA	NA	NA	NA	NA	NA	5-6	5	6	NA	NA	NA	5-6	5	6
IL-9	Garay, 2013	Mice	C57BL/6J	20	IP	G12.5	M&F	P60	Frontal cortex	Protein	pg/mg brain tissue	Increased in MIA	NA	NA	NA	NA	NA	NA	NA	5-6	5	6	NA	NA	NA	5-6	5	6
IL-9	Garay, 2013	Mice	C57BL/6J	20	IP	G12.5	M&F	P7	Frontal cortex	Protein	pg/mg brain tissue	No effect	NA	NA	NA	NA	NA	NA	NA	5-6	5	6	NA	NA	NA	5-6	5	6
IL-9	Garay, 2013	Mice	C57BL/6J	20	IP	G12.5	M&F	P0	Hippocampus	Protein	pg/mg brain tissue	No effect	NA	NA	NA	NA	NA	NA	NA	5-6	5	6	NA	NA	NA	5-6	5	6
IL-9	Garay, 2013	Mice	C57BL/6J	20	IP	G12.5	M&F	P14	Hippocampus	Protein	pg/mg brain tissue	Decreased in MIA	NA	NA	NA	NA	NA	NA	NA	5-6	5	6	NA	NA	NA	5-6	5	6
IL-9	Garay, 2013	Mice	C57BL/6J	20	IP	G12.5	M&F	P30	Hippocampus	Protein	pg/mg brain tissue	No effect	NA	NA	NA	NA	NA	NA	NA	5-6	5	6	NA	NA	NA	5-6	5	6
IL-9	Garay, 2013	Mice	C57BL/6J	20	IP	G12.5	M&F	P60	Hippocampus	Protein	pg/mg brain tissue	No effect	NA	NA	NA	NA	NA	NA	NA	5-6	5	6	NA	NA	NA	5-6	5	6
IL-9	Garay, 2013	Mice	C57BL/6J	20	IP	G12.5	M&F	P7	Hippocampus	Protein	pg/mg brain tissue	Increased in MIA	NA	NA	NA	NA	NA	NA	NA	5-6	5	6	NA	NA	NA	5-6	5	6
IL-9	Garay, 2013	Mice	C57BL/6J	20	IP	G12.5	M&F	P0	Serum	Protein	pg/ml	No effect	NA	NA	NA	NA	NA	NA	NA	5-6	5	6	NA	NA	NA	5-6	5	6
IL-9	Garay, 2013	Mice	C57BL/6J	20	IP	G12.5	M&F	P14	Serum	Protein	pg/ml	No effect	NA	NA	NA	NA	NA	NA	NA	5-6	5	6	NA	NA	NA	5-6	5	6
IL-9	Garay, 2013	Mice	C57BL/6J	20	IP	G12.5	M&F	P30	Serum	Protein	pg/ml	Increased in MIA	NA	NA	NA	NA	NA	NA	NA	5-6	5	6	NA	NA	NA	5-6	5	6
IL-9	Garay, 2013	Mice	C57BL/6J	20	IP	G12.5	M&F	P60	Serum	Protein	pg/ml	No effect	NA	NA	NA	NA	NA	NA	NA	5-6	5	6	NA	NA	NA	5-6	5	6
IL-9	Garay, 2013	Mice	C57BL/6J	20	IP	G12.5	M&F	P7	Serum	Protein	pg/ml	No effect	NA	NA	NA	NA	NA	NA	NA	5-6	5	6	NA	NA	NA	5-6	5	6
MCP-1/C-C motif chemokine 2	Garay, 2013	Mice	C57BL/6J	20	IP	G12.5	M&F	P0	Cingulate cortex	Protein	pg/mg brain tissue	Increased in MIA	NA	NA	NA	NA	NA	NA	NA	5-6	5	6	NA	NA	NA	5-6	5	6
MCP-1/C-C motif chemokine 2	Garay, 2013	Mice	C57BL/6J	20	IP	G12.5	M&F	P14	Cingulate cortex	Protein	pg/mg brain tissue	Decreased in MIA	NA	NA	NA	NA	NA	NA	NA	5-6	5	6	NA	NA	NA	5-6	5	6
MCP-1/C-C motif chemokine 2	Garay, 2013	Mice	C57BL/6J	20	IP	G12.5	M&F	P30	Cingulate cortex	Protein	pg/mg brain tissue	Decreased in MIA	NA	NA	NA	NA	NA	NA	NA	5-6	5	6	NA	NA	NA	5-6	5	6
MCP-1/C-C motif chemokine 2	Garay, 2013	Mice	C57BL/6J	20	IP	G12.5	M&F	P60	Cingulate cortex	Protein	pg/mg brain tissue	No effect	NA	NA	NA	NA	NA	NA	NA	5-6	5	6	NA	NA	NA	5-6	5	6
MCP-1/C-C motif chemokine 2	Garay, 2013	Mice	C57BL/6J	20	IP	G12.5	M&F	P7	Cingulate cortex	Protein	pg/mg brain tissue	No effect	NA	NA	NA	NA	NA	NA	NA	5-6	5	6	NA	NA	NA	5-6	5	6
MCP-1/C-C motif chemokine 2	Garay, 2013	Mice	C57BL/6J	20	IP	G12.5	M&F	P0	Frontal cortex	Protein	pg/mg brain tissue	No effect	NA	NA	NA	NA	NA	NA	NA	5-6	5	6	NA	NA	NA	5-6	5	6
MCP-1/C-C motif chemokine 2	Garay, 2013	Mice	C57BL/6J	20	IP	G12.5	M&F	P14	Frontal cortex	Protein	pg/mg brain tissue	Decreased in MIA	NA	NA	NA	NA	NA	NA	NA	5-6	5	6	NA	NA	NA	5-6	5	6
MCP-1/C-C motif chemokine 2	Garay, 2013	Mice	C57BL/6J	20	IP	G12.5	M&F	P30	Frontal cortex	Protein	pg/mg brain tissue	Decreased in MIA	NA	NA	NA	NA	NA	NA	NA	5-6	5	6	NA	NA	NA	5-6	5	6
MCP-1/C-C motif chemokine 2	Garay, 2013	Mice	C57BL/6J	20	IP	G12.5	M&F	P60	Frontal cortex	Protein	pg/mg brain tissue	No effect	NA	NA	NA	NA	NA	NA	NA	5-6	5	6	NA	NA	NA	5-6	5	6
MCP-1/C-C motif chemokine 2	Garay, 2013	Mice	C57BL/6J	20	IP	G12.5	M&F	P7	Frontal cortex	Protein	pg/mg brain tissue	No effect	NA	NA	NA	NA	NA	NA	NA	5-6	5	6	NA	NA	NA	5-6	5	6
MCP-1/C-C motif chemokine 2	Garay, 2013	Mice	C57BL/6J	20	IP	G12.5	M&F	P0	Hippocampus	Protein	pg/mg brain tissue	Decreased in MIA	NA	NA	NA	NA	NA	NA	NA	5-6	5	6	NA	NA	NA	5-6	5	6
MCP-1/C-C motif chemokine 2	Garay, 2013	Mice	C57BL/6J	20	IP	G12.5	M&F	P14	Hippocampus	Protein	pg/mg brain tissue	Decreased in MIA	NA	NA	NA	NA	NA	NA	NA	5-6	5	6	NA	NA	NA	5-6	5	6
MCP-1/C-C motif chemokine 2	Garay, 2013	Mice	C57BL/6J	20	IP	G12.5	M&F	P30	Hippocampus	Protein	pg/mg brain tissue	No effect	NA	NA	NA	NA	NA	NA	NA	5-6	5	6	NA	NA	NA	5-6	5	6
MCP-1/C-C motif chemokine 2	Garay, 2013	Mice	C57BL/6J	20	IP	G12.5	M&F	P60	Hippocampus	Protein	pg/mg brain tissue	No effect	NA	NA	NA	NA	NA	NA	NA	5-6	5	6	NA	NA	NA	5-6	5	6
MCP-1/C-C motif chemokine 2	Garay, 2013	Mice	C57BL/6J	20	IP	G12.5	M&F	P7	Hippocampus	Protein	pg/mg brain tissue	No effect	NA	NA	NA	NA	NA	NA	NA	5-6	5	6	NA	NA	NA	5-6	5	6
MCP-1/C-C motif chemokine 2	Garay, 2013	Mice	C57BL/6J	20	IP	G12.5	M&F	P0	Serum	Protein	pg/ml	No effect	NA	NA	NA	NA	NA	NA	NA	5-6	5	6	NA	NA	NA	5-6	5	6
MCP-1/C-C motif chemokine 2	Garay, 2013	Mice	C57BL/6J	20	IP	G12.5	M&F	P14	Serum	Protein	pg/ml	No effect	NA	NA	NA	NA	NA	NA	NA	5-6	5	6	NA	NA	NA	5-6	5	6
MCP-1/C-C motif chemokine 2	Garay, 2013	Mice	C57BL/6J	20	IP	G12.5	M&F	P30	Serum	Protein	pg/ml	No effect	NA	NA	NA	NA	NA	NA	NA	5-6	5	6	NA	NA	NA	5-6	5	6
MCP-1/C-C motif chemokine 2	Garay, 2013	Mice	C57BL/6J	20	IP	G12.5	M&F	P60	Serum	Protein	pg/ml	No effect	NA	NA	NA	NA	NA	NA	NA	5-6	5	6	NA	NA	NA	5-6	5	6
MCP-1/C-C motif chemokine 2	Garay, 2013	Mice	C57BL/6J	20	IP	G12.5	M&F	P7	Serum	Protein	pg/ml	No effect	NA	NA	NA	NA	NA	NA	NA	5-6	5	6	NA	NA	NA	5-6	5	6
MIP-1α/C-C motif chemokine 3	Garay, 2013	Mice	C57BL/6J	20	IP	G12.5	M&F	P0	Cingulate cortex	Protein	pg/mg brain tissue	No effect	NA	NA	NA	NA	NA	NA	NA	5-6	5	6	NA	NA	NA	5-6	5	6
MIP-1α/C-C motif chemokine 3	Garay, 2013	Mice	C57BL/6J	20	IP	G12.5	M&F	P14	Cingulate cortex	Protein	pg/mg brain tissue	No effect	NA	NA	NA	NA	NA	NA	NA	5-6	5	6	NA	NA	NA	5-6	5	6
MIP-1α/C-C motif chemokine 3	Garay, 2013	Mice	C57BL/6J	20	IP	G12.5	M&F	P30	Cingulate cortex	Protein	pg/mg brain tissue	No effect	NA	NA	NA	NA	NA	NA	NA	5-6	5	6	NA	NA	NA	5-6	5	6
MIP-1α/C-C motif chemokine 3	Garay, 2013	Mice	C57BL/6J	20	IP	G12.5	M&F	P60	Cingulate cortex	Protein	pg/mg brain tissue	No effect	NA	NA	NA	NA	NA	NA	NA	5-6	5	6	NA	NA	NA	5-6	5	6
MIP-1α/C-C motif chemokine 3	Garay, 2013	Mice	C57BL/6J	20	IP	G12.5	M&F	P7	Cingulate cortex	Protein	pg/mg brain tissue	No effect	NA	NA	NA	NA	NA	NA	NA	5-6	5	6	NA	NA	NA	5-6	5	6
MIP-1α/C-C motif chemokine 3	Garay, 2013	Mice	C57BL/6J	20	IP	G12.5	M&F	P0	Frontal cortex	Protein	pg/mg brain tissue	No effect	NA	NA	NA	NA	NA	NA	NA	5-6	5	6	NA	NA	NA	5-6	5	6
MIP-1α/C-C motif chemokine 3	Garay, 2013	Mice	C57BL/6J	20	IP	G12.5	M&F	P14	Frontal cortex	Protein	pg/mg brain tissue	No effect	NA	NA	NA	NA	NA	NA	NA	5-6	5	6	NA	NA	NA	5-6	5	6
MIP-1α/C-C motif chemokine 3	Garay, 2013	Mice	C57BL/6J	20	IP	G12.5	M&F	P30	Frontal cortex	Protein	pg/mg brain tissue	No effect	NA	NA	NA	NA	NA	NA	NA	5-6	5	6	NA	NA	NA	5-6	5	6
MIP-1α/C-C motif chemokine 3	Garay, 2013	Mice	C57BL/6J	20	IP	G12.5	M&F	P60	Frontal cortex	Protein	pg/mg brain tissue	No effect	NA	NA	NA	NA	NA	NA	NA	5-6	5	6	NA	NA	NA	5-6	5	6
MIP-1α/C-C motif chemokine 3	Garay, 2013	Mice	C57BL/6J	20	IP	G12.5	M&F	P7	Frontal cortex	Protein	pg/mg brain tissue	No effect	NA	NA	NA	NA	NA	NA	NA	5-6	5	6	NA	NA	NA	5-6	5	6
MIP-1α/C-C motif chemokine 3	Garay, 2013	Mice	C57BL/6J	20	IP	G12.5	M&F	P0	Hippocampus	Protein	pg/mg brain tissue	Decreased in MIA	NA	NA	NA	NA	NA	NA	NA	5-6	5	6	NA	NA	NA	5-6	5	6
MIP-1α/C-C motif chemokine 3	Garay, 2013	Mice	C57BL/6J	20	IP	G12.5	M&F	P14	Hippocampus	Protein	pg/mg brain tissue	No effect	NA	NA	NA	NA	NA	NA	NA	5-6	5	6	NA	NA	NA	5-6	5	6
MIP-1α/C-C motif chemokine 3	Garay, 2013	Mice	C57BL/6J	20	IP	G12.5	M&F	P30	Hippocampus	Protein	pg/mg brain tissue	Decreased in MIA	NA	NA	NA	NA	NA	NA	NA	5-6	5	6	NA	NA	NA	5-6	5	6
MIP-1α/C-C motif chemokine 3	Garay, 2013	Mice	C57BL/6J	20	IP	G12.5	M&F	P60	Hippocampus	Protein	pg/mg brain tissue	No effect	NA	NA	NA	NA	NA	NA	NA	5-6	5	6	NA	NA	NA	5-6	5	6
MIP-1α/C-C motif chemokine 3	Garay, 2013	Mice	C57BL/6J	20	IP	G12.5	M&F	P7	Hippocampus	Protein	pg/mg brain tissue	Increased in MIA	NA	NA	NA	NA	NA	NA	NA	5-6	5	6	NA	NA	NA	5-6	5	6
MIP-1α/C-C motif chemokine 3	Garay, 2013	Mice	C57BL/6J	20	IP	G12.5	M&F	P0	Serum	Protein	pg/ml	Decreased in MIA	NA	NA	NA	NA	NA	NA	NA	5-6	5	6	NA	NA	NA	5-6	5	6
MIP-1α/C-C motif chemokine 3	Garay, 2013	Mice	C57BL/6J	20	IP	G12.5	M&F	P14	Serum	Protein	pg/ml	No effect	NA	NA	NA	NA	NA	NA	NA	5-6	5	6	NA	NA	NA	5-6	5	6
MIP-1α/C-C motif chemokine 3	Garay, 2013	Mice	C57BL/6J	20	IP	G12.5	M&F	P30	Serum	Protein	pg/ml	No effect	NA	NA	NA	NA	NA	NA	NA	5-6	5	6	NA	NA	NA	5-6	5	6
MIP-1α/C-C motif chemokine 3	Garay, 2013	Mice	C57BL/6J	20	IP	G12.5	M&F	P60	Serum	Protein	pg/ml	No effect	NA	NA	NA	NA	NA	NA	NA	5-6	5	6	NA	NA	NA	5-6	5	6
MIP-1α/C-C motif chemokine 3	Garay, 2013	Mice	C57BL/6J	20	IP	G12.5	M&F	P7	Serum	Protein	pg/ml	No effect	NA	NA	NA	NA	NA	NA	NA	5-6	5	6	NA	NA	NA	5-6	5	6
MIP-1β/C-C motif chemokine 4	Garay, 2013	Mice	C57BL/6J	20	IP	G12.5	M&F	P0	Cingulate cortex	Protein	pg/mg brain tissue	No effect	NA	NA	NA	NA	NA	NA	NA	5-6	5	6	NA	NA	NA	5-6	5	6
MIP-1β/C-C motif chemokine 4	Garay, 2013	Mice	C57BL/6J	20	IP	G12.5	M&F	P14	Cingulate cortex	Protein	pg/mg brain tissue	Decreased in MIA	NA	NA	NA	NA	NA	NA	NA	5-6	5	6	NA	NA	NA	5-6	5	6
MIP-1β/C-C motif chemokine 4	Garay, 2013	Mice	C57BL/6J	20	IP	G12.5	M&F	P30	Cingulate cortex	Protein	pg/mg brain tissue	No effect	NA	NA	NA	NA	NA	NA	NA	5-6	5	6	NA	NA	NA	5-6	5	6
MIP-1β/C-C motif chemokine 4	Garay, 2013	Mice	C57BL/6J	20	IP	G12.5	M&F	P60	Cingulate cortex	Protein	pg/mg brain tissue	No effect	NA	NA	NA	NA	NA	NA	NA	5-6	5	6	NA	NA	NA	5-6	5	6
MIP-1β/C-C motif chemokine 4	Garay, 2013	Mice	C57BL/6J	20	IP	G12.5	M&F	P7	Cingulate cortex	Protein	pg/mg brain tissue	No effect	NA	NA	NA	NA	NA	NA	NA	5-6	5	6	NA	NA	NA	5-6	5	6
MIP-1β/C-C motif chemokine 4	Garay, 2013	Mice	C57BL/6J	20	IP	G12.5	M&F	P0	Frontal cortex	Protein	pg/mg brain tissue	No effect	NA	NA	NA	NA	NA	NA	NA	5-6	5	6	NA	NA	NA	5-6	5	6
MIP-1β/C-C motif chemokine 4	Garay, 2013	Mice	C57BL/6J	20	IP	G12.5	M&F	P14	Frontal cortex	Protein	pg/mg brain tissue	No effect	NA	NA	NA	NA	NA	NA	NA	5-6	5	6	NA	NA	NA	5-6	5	6
MIP-1β/C-C motif chemokine 4	Garay, 2013	Mice	C57BL/6J	20	IP	G12.5	M&F	P30	Frontal cortex	Protein	pg/mg brain tissue	Decreased in MIA	NA	NA	NA	NA	NA	NA	NA	5-6	5	6	NA	NA	NA	5-6	5	6
MIP-1β/C-C motif chemokine 4	Garay, 2013	Mice	C57BL/6J	20	IP	G12.5	M&F	P60	Frontal cortex	Protein	pg/mg brain tissue	No effect	NA	NA	NA	NA	NA	NA	NA	5-6	5	6	NA	NA	NA	5-6	5	6
MIP-1β/C-C motif chemokine 4	Garay, 2013	Mice	C57BL/6J	20	IP	G12.5	M&F	P7	Frontal cortex	Protein	pg/mg brain tissue	No effect	NA	NA	NA	NA	NA	NA	NA	5-6	5	6	NA	NA	NA	5-6	5	6
MIP-1β/C-C motif chemokine 4	Garay, 2013	Mice	C57BL/6J	20	IP	G12.5	M&F	P0	Hippocampus	Protein	pg/mg brain tissue	No effect	NA	NA	NA	NA	NA	NA	NA	5-6	5	6	NA	NA	NA	5-6	5	6
MIP-1β/C-C motif chemokine 4	Garay, 2013	Mice	C57BL/6J	20	IP	G12.5	M&F	P14	Hippocampus	Protein	pg/mg brain tissue	No effect	NA	NA	NA	NA	NA	NA	NA	5-6	5	6	NA	NA	NA	5-6	5	6
MIP-1β/C-C motif chemokine 4	Garay, 2013	Mice	C57BL/6J	20	IP	G12.5	M&F	P30	Hippocampus	Protein	pg/mg brain tissue	No effect	NA	NA	NA	NA	NA	NA	NA	5-6	5	6	NA	NA	NA	5-6	5	6
MIP-1β/C-C motif chemokine 4	Garay, 2013	Mice	C57BL/6J	20	IP	G12.5	M&F	P60	Hippocampus	Protein	pg/mg brain tissue	No effect	NA	NA	NA	NA	NA	NA	NA	5-6	5	6	NA	NA	NA	5-6	5	6
MIP-1β/C-C motif chemokine 4	Garay, 2013	Mice	C57BL/6J	20	IP	G12.5	M&F	P7	Hippocampus	Protein	pg/mg brain tissue	No effect	NA	NA	NA	NA	NA	NA	NA	5-6	5	6	NA	NA	NA	5-6	5	6
MIP-1β/C-C motif chemokine 4	Garay, 2013	Mice	C57BL/6J	20	IP	G12.5	M&F	P0	Serum	Protein	pg/ml	No effect	NA	NA	NA	NA	NA	NA	NA	5-6	5	6	NA	NA	NA	5-6	5	6
MIP-1β/C-C motif chemokine 4	Garay, 2013	Mice	C57BL/6J	20	IP	G12.5	M&F	P14	Serum	Protein	pg/ml	Increased in MIA	NA	NA	NA	NA	NA	NA	NA	5-6	5	6	NA	NA	NA	5-6	5	6
MIP-1β/C-C motif chemokine 4	Garay, 2013	Mice	C57BL/6J	20	IP	G12.5	M&F	P30	Serum	Protein	pg/ml	No effect	NA	NA	NA	NA	NA	NA	NA	5-6	5	6	NA	NA	NA	5-6	5	6
MIP-1β/C-C motif chemokine 4	Garay, 2013	Mice	C57BL/6J	20	IP	G12.5	M&F	P60	Serum	Protein	pg/ml	No effect	NA	NA	NA	NA	NA	NA	NA	5-6	5	6	NA	NA	NA	5-6	5	6
MIP-1β/C-C motif chemokine 4	Garay, 2013	Mice	C57BL/6J	20	IP	G12.5	M&F	P7	Serum	Protein	pg/ml	No effect	NA	NA	NA	NA	NA	NA	NA	5-6	5	6	NA	NA	NA	5-6	5	6
RANTES/C-C motif chemokine 5	Garay, 2013	Mice	C57BL/6J	20	IP	G12.5	M&F	P0	Cingulate cortex	Protein	pg/mg brain tissue	No effect	NA	NA	NA	NA	NA	NA	NA	5-6	5	6	NA	NA	NA	5-6	5	6
RANTES/C-C motif chemokine 5	Garay, 2013	Mice	C57BL/6J	20	IP	G12.5	M&F	P14	Cingulate cortex	Protein	pg/mg brain tissue	No effect	NA	NA	NA	NA	NA	NA	NA	5-6	5	6	NA	NA	NA	5-6	5	6
RANTES/C-C motif chemokine 5	Garay, 2013	Mice	C57BL/6J	20	IP	G12.5	M&F	P30	Cingulate cortex	Protein	pg/mg brain tissue	No effect	NA	NA	NA	NA	NA	NA	NA	5-6	5	6	NA	NA	NA	5-6	5	6
RANTES/C-C motif chemokine 5	Garay, 2013	Mice	C57BL/6J	20	IP	G12.5	M&F	P60	Cingulate cortex	Protein	pg/mg brain tissue	No effect	NA	NA	NA	NA	NA	NA	NA	5-6	5	6	NA	NA	NA	5-6	5	6
RANTES/C-C motif chemokine 5	Garay, 2013	Mice	C57BL/6J	20	IP	G12.5	M&F	P7	Cingulate cortex	Protein	pg/mg brain tissue	No effect	NA	NA	NA	NA	NA	NA	NA	5-6	5	6	NA	NA	NA	5-6	5	6
RANTES/C-C motif chemokine 5	Garay, 2013	Mice	C57BL/6J	20	IP	G12.5	M&F	P0	Frontal cortex	Protein	pg/mg brain tissue	ND (Control only)	NA	NA	NA	NA	NA	NA	NA	5-6	5	6	NA	NA	NA	5-6	5	6
RANTES/C-C motif chemokine 5	Garay, 2013	Mice	C57BL/6J	20	IP	G12.5	M&F	P14	Frontal cortex	Protein	pg/mg brain tissue	No effect	NA	NA	NA	NA	NA	NA	NA	5-6	5	6	NA	NA	NA	5-6	5	6
RANTES/C-C motif chemokine 5	Garay, 2013	Mice	C57BL/6J	20	IP	G12.5	M&F	P30	Frontal cortex	Protein	pg/mg brain tissue	No effect	NA	NA	NA	NA	NA	NA	NA	5-6	5	6	NA	NA	NA	5-6	5	6
RANTES/C-C motif chemokine 5	Garay, 2013	Mice	C57BL/6J	20	IP	G12.5	M&F	P60	Frontal cortex	Protein	pg/mg brain tissue	No effect	NA	NA	NA	NA	NA	NA	NA	5-6	5	6	NA	NA	NA	5-6	5	6
RANTES/C-C motif chemokine 5	Garay, 2013	Mice	C57BL/6J	20	IP	G12.5	M&F	P7	Frontal cortex	Protein	pg/mg brain tissue	No effect	NA	NA	NA	NA	NA	NA	NA	5-6	5	6	NA	NA	NA	5-6	5	6
RANTES/C-C motif chemokine 5	Garay, 2013	Mice	C57BL/6J	20	IP	G12.5	M&F	P0	Hippocampus	Protein	pg/mg brain tissue	ND	NA	NA	NA	NA	NA	NA	NA	5-6	5	6	NA	NA	NA	5-6	5	6
RANTES/C-C motif chemokine 5	Garay, 2013	Mice	C57BL/6J	20	IP	G12.5	M&F	P14	Hippocampus	Protein	pg/mg brain tissue	Decreased in MIA	NA	NA	NA	NA	NA	NA	NA	5-6	5	6	NA	NA	NA	5-6	5	6
RANTES/C-C motif chemokine 5	Garay, 2013	Mice	C57BL/6J	20	IP	G12.5	M&F	P30	Hippocampus	Protein	pg/mg brain tissue	No effect	NA	NA	NA	NA	NA	NA	NA	5-6	5	6	NA	NA	NA	5-6	5	6
RANTES/C-C motif chemokine 5	Garay, 2013	Mice	C57BL/6J	20	IP	G12.5	M&F	P60	Hippocampus	Protein	pg/mg brain tissue	No effect	NA	NA	NA	NA	NA	NA	NA	5-6	5	6	NA	NA	NA	5-6	5	6
RANTES/C-C motif chemokine 5	Garay, 2013	Mice	C57BL/6J	20	IP	G12.5	M&F	P7	Hippocampus	Protein	pg/mg brain tissue	No effect	NA	NA	NA	NA	NA	NA	NA	5-6	5	6	NA	NA	NA	5-6	5	6
RANTES/C-C motif chemokine 5	Garay, 2013	Mice	C57BL/6J	20	IP	G12.5	M&F	P0	Serum	Protein	pg/ml	Increased in MIA	NA	NA	NA	NA	NA	NA	NA	5-6	5	6	NA	NA	NA	5-6	5	6
RANTES/C-C motif chemokine 5	Garay, 2013	Mice	C57BL/6J	20	IP	G12.5	M&F	P14	Serum	Protein	pg/ml	No effect	NA	NA	NA	NA	NA	NA	NA	5-6	5	6	NA	NA	NA	5-6	5	6
RANTES/C-C motif chemokine 5	Garay, 2013	Mice	C57BL/6J	20	IP	G12.5	M&F	P30	Serum	Protein	pg/ml	No effect	NA	NA	NA	NA	NA	NA	NA	5-6	5	6	NA	NA	NA	5-6	5	6
RANTES/C-C motif chemokine 5	Garay, 2013	Mice	C57BL/6J	20	IP	G12.5	M&F	P60	Serum	Protein	pg/ml	No effect	NA	NA	NA	NA	NA	NA	NA	5-6	5	6	NA	NA	NA	5-6	5	6
RANTES/C-C motif chemokine 5	Garay, 2013	Mice	C57BL/6J	20	IP	G12.5	M&F	P7	Serum	Protein	pg/ml	Increased in MIA	NA	NA	NA	NA	NA	NA	NA	5-6	5	6	NA	NA	NA	5-6	5	6
TNF-α/Tumor necrosis factor	Garay, 2013	Mice	C57BL/6J	20	IP	G12.5	M&F	P0	Cingulate cortex	Protein	pg/mg brain tissue	No effect	1.38	1.16	0.07	0.14	0.171464	0.342929	1	5-6	5	6	NA	5	6	5-6	5	6
TNF-α/Tumor necrosis factor	Garay, 2013	Mice	C57BL/6J	20	IP	G12.5	M&F	P7	Frontal cortex	Protein	pg/mg brain tissue	No effect	1.45	1.51	0.1	0.1	0.244949	0.244949	1	5-6	5	6	NA	5	6	5-6	5	6
TNF-α/Tumor necrosis factor	Garay, 2013	Mice	C57BL/6J	20	IP	G12.5	M&F	P7	Cingulate cortex	Protein	pg/mg brain tissue	No effect	1.46	1.44	0.13	0.28	0.318434	0.685857	1	5-6	5	6	NA	5	6	5-6	5	6
TNF-α/Tumor necrosis factor	Garay, 2013	Mice	C57BL/6J	20	IP	G12.5	M&F	P7	Hippocampus	Protein	pg/mg brain tissue	No effect	1.55	1.44	0.1	0.09	0.244949	0.220454	1	5-6	5	6	NA	5	6	5-6	5	6
TNF-α/Tumor necrosis factor	Garay, 2013	Mice	C57BL/6J	20	IP	G12.5	M&F	P0	Frontal cortex	Protein	pg/mg brain tissue	No effect	1.92	1.81	0.09	0.12	0.220454	0.293939	1	5-6	5	6	NA	5	6	5-6	5	6
TNF-α/Tumor necrosis factor	Garay, 2013	Mice	C57BL/6J	20	IP	G12.5	M&F	P0	Hippocampus	Protein	pg/mg brain tissue	No effect	1.96	1.63	0.09	0.19	0.220454	0.465403	1	5-6	5	6	NA	5	6	5-6	5	6
TNF-α/Tumor necrosis factor	Garay, 2013	Mice	C57BL/6J	20	IP	G12.5	M&F	P14	Cingulate cortex	Protein	pg/mg brain tissue	No effect	1.99	2.07	0.54	0.87	1.32272	2.13106	1	5-6	5	6	NA	5	6	5-6	5	6
TNF-α/Tumor necrosis factor	Garay, 2013	Mice	C57BL/6J	20	IP	G12.5	M&F	P60	Cingulate cortex	Protein	pg/mg brain tissue	No effect	2.39	8.15	0.25	3.71	0.612372	9.08761	1	5-6	5	6	NA	5	6	5-6	5	6
TNF-α/Tumor necrosis factor	Garay, 2013	Mice	C57BL/6J	20	IP	G12.5	M&F	P60	Frontal cortex	Protein	pg/mg brain tissue	No effect	2.43	7.83	0.29	2.88	0.710352	7.05453	1	5-6	5	6	NA	5	6	5-6	5	6
TNF-α/Tumor necrosis factor	Garay, 2013	Mice	C57BL/6J	20	IP	G12.5	M&F	P30	Frontal cortex	Protein	pg/mg brain tissue	No effect	2.84	2.35	0.29	0.27	0.710352	0.661362	1	5-6	5	6	NA	5	6	5-6	5	6
TNF-α/Tumor necrosis factor	Garay, 2013	Mice	C57BL/6J	20	IP	G12.5	M&F	P30	Hippocampus	Protein	pg/mg brain tissue	No effect	3.22	2.47	0.43	0.31	1.05328	0.759342	1	5-6	5	6	NA	5	6	5-6	5	6
TNF-α/Tumor necrosis factor	Garay, 2013	Mice	C57BL/6J	20	IP	G12.5	M&F	P30	Cingulate cortex	Protein	pg/mg brain tissue	No effect	3.27	2.63	0.41	0.21	1.00429	0.514393	1	5-6	5	6	NA	5	6	5-6	5	6
TNF-α/Tumor necrosis factor	Garay, 2013	Mice	C57BL/6J	20	IP	G12.5	M&F	P14	Hippocampus	Protein	pg/mg brain tissue	No effect	3.27	3.07	1.18	0.56	2.8904	1.37171	1	5-6	5	6	NA	5	6	5-6	5	6
TNF-α/Tumor necrosis factor	Garay, 2013	Mice	C57BL/6J	20	IP	G12.5	M&F	P60	Hippocampus	Protein	pg/mg brain tissue	No effect	3.95	3.3	1.74	0.78	4.26211	1.9106	1	5-6	5	6	NA	5	6	5-6	5	6
TNF-α/Tumor necrosis factor	Garay, 2013	Mice	C57BL/6J	20	IP	G12.5	M&F	P14	Frontal cortex	Protein	pg/mg brain tissue	No effect	4.6	4.03	1.41	0.66	3.45378	1.61666	1	5-6	5	6	NA	5	6	5-6	5	6
TNF-α/Tumor necrosis factor	Garay, 2013	Mice	C57BL/6J	20	IP	G12.5	M&F	P7	Serum	Protein	pg/ml	Increased in MIA	49.08	75.26	1.93	5.84	4.72752	14.305	1	5-6	5	6	NA	5	6	5-6	5	6
TNF-α/Tumor necrosis factor	Garay, 2013	Mice	C57BL/6J	20	IP	G12.5	M&F	P14	Serum	Protein	pg/ml	Increased in MIA	52.73	62.62	3.55	1.86	8.69569	4.55605	1	5-6	5	6	NA	5	6	5-6	5	6
TNF-α/Tumor necrosis factor	Garay, 2013	Mice	C57BL/6J	20	IP	G12.5	M&F	P30	Serum	Protein	pg/ml	No effect	67.52	91.16	17.59	23.63	43.0865	57.8814	1	5-6	5	6	NA	5	6	5-6	5	6
TNF-α/Tumor necrosis factor	Garay, 2013	Mice	C57BL/6J	20	IP	G12.5	M&F	P0	Serum	Protein	pg/ml	No effect	68.91	75.34	9.43	4.68	23.0987	11.4636	1	5-6	5	6	NA	5	6	5-6	5	6
TNF-α/Tumor necrosis factor	Garay, 2013	Mice	C57BL/6J	20	IP	G12.5	M&F	P60	Serum	Protein	pg/ml	No effect	69.32	88.87	1.98	17.44	4.84999	42.7191	1	5-6	5	6	NA	5	6	5-6	5	6
TNF-α/Tumor necrosis factor	Gilmore, 2005	Rats	Sprague Dawley	10	IP	G16	M&F	P7	Frontal cortex	Protein	pg/g	No effect	826.67	746.66	33.33	30	99.99	90	1	9	NA	NA	9	NA	NA	9	NA	NA
TNF-α/Tumor necrosis factor	Gilmore, 2005	Rats	Sprague Dawley	10	IP	G16	M&F	P1	Brain	Protein	pg/g	Decreased in MIA	1305	1100	20	30	60	90	1	9	NA	NA	9	NA	NA	9	NA	NA
TNF-α/Tumor necrosis factor	Gilmore, 2005	Rats	Sprague Dawley	20	IP	G16	M&F	G16	Liver/Spleen	Protein	pg/g	Decreased in MIA	1794	1490.4	82.8	124.2	248.4	372.6	1	9	NA	NA	9	NA	NA	9	NA	NA
TNF-α/Tumor necrosis factor	Gilmore, 2005	Rats	Sprague Dawley	20	IP	G16	M&F	G16	Liver/Spleen	Protein	pg/g	No effect	2214.9	1994.1	138	82.8	414	248.4	1	9	NA	NA	9	NA	NA	9	NA	NA
TNF-α/Tumor necrosis factor	Gilmore, 2005	Rats	Sprague Dawley	20	IP	G16	M&F	G17	Liver/Spleen	Protein	pg/g	No effect	2263.2	2290.8	55.2	34.5	165.6	103.5	1	9	NA	NA	9	NA	NA	9	NA	NA
TNF-α/Tumor necrosis factor	Gilmore, 2005	Rats	Sprague Dawley	20	IP	G16	M&F	G16	Brain	Protein	pg/g	No effect	NR	NR	NR	NR	NR	NR	1	9	NA	NA	NA	NA	NA	9	NA	NA
TNF-α/Tumor necrosis factor	Gilmore, 2005	Rats	Sprague Dawley	20	IP	G16	M&F	G16	Brain	Protein	pg/g	No effect	NR	NR	NR	NR	NR	NR	1	9	NA	NA	NA	NA	NA	9	NA	NA
TNF-α/Tumor necrosis factor	Gilmore, 2005	Rats	Sprague Dawley	20	IP	G16	M&F	G17	Brain	Protein	pg/g	No effect	NR	NR	NR	NR	NR	NR	1	9	NA	NA	NA	NA	NA	9	NA	NA
IL-10	Giovanoli, 2013	Mice	C57BL/6	1	IV	G9	M&F	P41	Hippocampus	Protein	pg/mg	ND	ND	ND	ND	ND	ND	ND	NA	13	NA	NA	NA	NA	NA	12	NA	NA
IL-10	Giovanoli, 2013	Mice	C57BL/6	1	IV	G9	M&F	P70	Hippocampus	Protein	pg/mg	ND	ND	ND	ND	ND	ND	ND	NA	12	NA	NA	NA	NA	NA	10	NA	NA
IL-1β	Giovanoli, 2013	Mice	C57BL/6	1	IV	G9	M&F	P70	Hippocampus	Protein	pg/mg	No effect	0.26	0.33	0.07	0.08	0.242487	0.252982	1	12	NA	NA	12	NA	NA	10	NA	NA
IL-1β	Giovanoli, 2013	Mice	C57BL/6	1	IV	G9	M&F	P41	Hippocampus	Protein	pg/mg	No effect	0.79	0.83	0.15	0.19	0.540833	0.658179	1	13	NA	NA	13	NA	NA	12	NA	NA
IL-1β	Giovanoli, 2013	Mice	C57BL/6	1	IV	G9	M&F	P41	Plasma	Protein	pg/ml	ND	ND	ND	ND	ND	ND	ND	NA	10	NA	NA	NA	NA	NA	11	NA	NA
IL-6	Giovanoli, 2013	Mice	C57BL/6	1	IV	G9	M&F	P41	Plasma	Protein	pg/ml	No effect	0.66	0.52	0.15	0.14	0.474342	0.464327	1	10	NA	NA	10	NA	NA	11	NA	NA	-0.264
IL-6	Giovanoli, 2013	Mice	C57BL/6	1	IV	G9	M&F	P41	Hippocampus	Protein	pg/mg	ND	ND	ND	ND	ND	ND	ND	NA	13	NA	NA	NA	NA	NA	12	NA	NA
IL-6	Giovanoli, 2013	Mice	C57BL/6	1	IV	G9	M&F	P70	Hippocampus	Protein	pg/mg	ND	ND	ND	ND	ND	ND	ND	NA	12	NA	NA	NA	NA	NA	10	NA	NA
TNF-α/Tumor necrosis factor	Giovanoli, 2013	Mice	C57BL/6	1	IV	G9	M&F	P70	Hippocampus	Protein	pg/mg	No effect	0.0516	0.0478	0.00335	0.00217	0.0116047	0.00686214	1	12	NA	NA	12	NA	NA	10	NA	NA
TNF-α/Tumor necrosis factor	Giovanoli, 2013	Mice	C57BL/6	1	IV	G9	M&F	P41	Hippocampus	Protein	pg/mg	No effect	0.0778	0.101	0.0111	0.0119	0.0400216	0.0412228	1	13	NA	NA	13	NA	NA	12	NA	NA
TNF-α/Tumor necrosis factor	Giovanoli, 2013	Mice	C57BL/6	1	IV	G9	M&F	P41	Plasma	Protein	pg/ml	No effect	2.48	2.41	0.17	0.07	0.537587	0.232164	1	10	NA	NA	10	NA	NA	11	NA	NA
IL-1β	Giovanoli, 2015	Mice	C57BL/6J	5	IV	G17	M	P150	Plasma	Protein	pg/ml	No effect	0.29	0.28	0.06	0.06	0.189737	0.189737	1	10	NA	NA	10	NA	NA	10	NA	NA
IL-1β	Giovanoli, 2015	Mice	C57BL/6J	5	IV	G17	M	P150	Plasma	Protein	pg/ml	No effect	0.33792	0.377676	0.0810398	0.0848624	0.292193	0.293972	1	13	NA	NA	13	NA	NA	12	NA	NA
IL-1β	Giovanoli, 2015	Mice	C57BL/6J	5	IV	G17	M	P30	Plasma	Protein	pg/ml	No effect	0.35	0.36	0.07	0.08	0.221359	0.252982	1	10	NA	NA	10	NA	NA	10	NA	NA
IL-1β	Giovanoli, 2015	Mice	C57BL/6J	5	IV	G17	M	P660	Plasma	Protein	pg/ml	No effect	0.47	0.51	0.13	0.12	0.411096	0.379473	1	10	NA	NA	10	NA	NA	10	NA	NA
IL-1β	Giovanoli, 2015	Mice	C57BL/6J	5	IV	G17	M	P660	Plasma	Protein	pg/ml	No effect	0.762997	0.673547	0.172018	0.140673	0.620221	0.444846	1	13	NA	NA	13	NA	NA	10	NA	NA
IL-1β	Giovanoli, 2015	Mice	C57BL/6J	5	IV	G17	M	P150	Hippocampus	Protein	pg/g	No effect	8.1	7.78	0.9	1.22	2.84605	3.85798	1	10	NA	NA	10	NA	NA	10	NA	NA
IL-1β	Giovanoli, 2015	Mice	C57BL/6J	5	IV	G17	M	P660	Hippocampus	Protein	pg/g	No effect	8.74	9.51	1.29	1.16	4.07934	3.66824	1	10	NA	NA	10	NA	NA	10	NA	NA
IL-1β	Giovanoli, 2015	Mice	C57BL/6J	5	IV	G17	M	P30	Hippocampus	Protein	pg/g	No effect	10.54	10.6	1.35	1.48	4.26907	4.68017	1	10	NA	NA	10	NA	NA	10	NA	NA
IL-4	Giovanoli, 2015	Mice	C57BL/6J	5	IV	G17	M	P150	Plasma	Protein	pg/ml	No effect	0.39	0.36	0.08	0.06	0.252982	0.189737	1	10	NA	NA	10	NA	NA	10	NA	NA
IL-4	Giovanoli, 2015	Mice	C57BL/6J	5	IV	G17	M	P30	Plasma	Protein	pg/ml	No effect	0.53	0.63	0.1	0.19	0.316228	0.600833	1	10	NA	NA	10	NA	NA	10	NA	NA
IL-4	Giovanoli, 2015	Mice	C57BL/6J	5	IV	G17	M	P660	Plasma	Protein	pg/ml	No effect	2.22	3.18	0.33	0.41	1.04355	1.29653	1	10	NA	NA	10	NA	NA	10	NA	NA
IL-4	Giovanoli, 2015	Mice	C57BL/6J	5	IV	G17	M	P660	Hippocampus	Protein	pg/g	No effect	11.28	12.48	1.05	1.81	3.32039	5.72372	1	10	NA	NA	10	NA	NA	10	NA	NA
IL-4	Giovanoli, 2015	Mice	C57BL/6J	5	IV	G17	M	P150	Hippocampus	Protein	pg/g	No effect	20.6	18.35	3.01	2.41	9.51846	7.62109	1	10	NA	NA	10	NA	NA	10	NA	NA
IL-4	Giovanoli, 2015	Mice	C57BL/6J	5	IV	G17	M	P30	Hippocampus	Protein	pg/g	No effect	22.71	20.3	3.16	2.26	9.9928	7.14675	1	10	NA	NA	10	NA	NA	10	NA	NA
IL-6	Giovanoli, 2015	Mice	C57BL/6J	5	IV	G17	M	P660	Plasma	Protein	pg/ml	No effect	3.19	2.26	0.9	0.6	2.84605	1.89737	1	10	NA	NA	10	NA	NA	10	NA	NA	-0.372
IL-6	Giovanoli, 2015	Mice	C57BL/6J	5	IV	G17	M	P150	Plasma	Protein	pg/ml	No effect	4.04	3.07	0.6	0.54	1.89737	1.70763	1	10	NA	NA	10	NA	NA	10	NA	NA	-0.085
IL-6	Giovanoli, 2015	Mice	C57BL/6J	5	IV	G17	M	P30	Plasma	Protein	pg/ml	No effect	4.4	4.7	0.54	0.63	1.70763	1.99223	1	10	NA	NA	10	NA	NA	10	NA	NA	0.15
IL-6	Giovanoli, 2015	Mice	C57BL/6J	5	IV	G17	M	P660	Plasma	Protein	pg/ml	No effect	4.5787	3.86645	1.11288	0.903021	4.01254	2.8556	1	13	NA	NA	13	NA	NA	10	NA	NA	-0.19
IL-6	Giovanoli, 2015	Mice	C57BL/6J	5	IV	G17	M	P150	Plasma	Protein	pg/ml	No effect	6.49921	6.07313	1.52623	1.17647	5.50291	4.07541	1	13	NA	NA	13	NA	NA	12	NA	NA	-0.515
IL-6	Giovanoli, 2015	Mice	C57BL/6J	5	IV	G17	M	P30	Hippocampus	Protein	pg/g	No effect	183.04	154.88	24.32	20.48	76.9066	64.7634	1	10	NA	NA	10	NA	NA	10	NA	NA	-0.379
IL-6	Giovanoli, 2015	Mice	C57BL/6J	5	IV	G17	M	P660	Hippocampus	Protein	pg/g	No effect	226.56	212.48	24.32	35.84	76.9066	113.336	1	10	NA	NA	10	NA	NA	10	NA	NA	-0.14
IL-6	Giovanoli, 2015	Mice	C57BL/6J	5	IV	G17	M	P150	Hippocampus	Protein	pg/g	No effect	206.08	181.76	25.6	21.76	80.9543	68.8112	1	10	NA	NA	10	NA	NA	10	NA	NA	-0.31
TNF-α/Tumor necrosis factor	Giovanoli, 2015	Mice	C57BL/6J	5	IV	G17	M	P660	Plasma	Protein	pg/ml	No effect	3.60818	4.21124	0.582624	0.925043	2.10068	2.92524	1	13	NA	NA	13	NA	NA	10	NA	NA
TNF-α/Tumor necrosis factor	Giovanoli, 2015	Mice	C57BL/6J	5	IV	G17	M	P150	Plasma	Protein	pg/ml	No effect	4.9063	4.10903	0.608177	0.715503	2.19281	2.47857	1	13	NA	NA	13	NA	NA	12	NA	NA
TNF-α/Tumor necrosis factor	Giovanoli, 2015	Mice	C57BL/6J	5	IV	G17	M	P150	Plasma	Protein	pg/ml	No effect	4.91	5.52	0.26	0.56	0.822192	1.77088	1	10	NA	NA	10	NA	NA	10	NA	NA
TNF-α/Tumor necrosis factor	Giovanoli, 2015	Mice	C57BL/6J	5	IV	G17	M	P150	Hippocampus	Protein	pg/g	No effect	5.46	6.88	1.29	1.03	4.07934	3.25715	1	10	NA	NA	10	NA	NA	10	NA	NA
TNF-α/Tumor necrosis factor	Giovanoli, 2015	Mice	C57BL/6J	5	IV	G17	M	P30	Plasma	Protein	pg/ml	No effect	5.65	6.21	0.26	0.6	0.822192	1.89737	1	10	NA	NA	10	NA	NA	10	NA	NA
TNF-α/Tumor necrosis factor	Giovanoli, 2015	Mice	C57BL/6J	5	IV	G17	M	P660	Hippocampus	Protein	pg/g	No effect	6.75	7.52	1.16	1.09	3.66824	3.44688	1	10	NA	NA	10	NA	NA	10	NA	NA
TNF-α/Tumor necrosis factor	Giovanoli, 2015	Mice	C57BL/6J	5	IV	G17	M	P660	Plasma	Protein	pg/ml	No effect	7.2	5.95	1.04	0.82	3.28877	2.59307	1	10	NA	NA	10	NA	NA	10	NA	NA
TNF-α/Tumor necrosis factor	Giovanoli, 2015	Mice	C57BL/6J	5	IV	G17	M	P30	Hippocampus	Protein	pg/g	No effect	9.45	9.77	1.41	1.29	4.45881	4.07934	1	10	NA	NA	10	NA	NA	10	NA	NA
IL-1β	Giovanoli, 2016	Mice	C57BL/6N	5	IV	G9	M	P90	Plasma	Protein	pg/ml	No effect	0.45	0.468	0.0325	0.025	0.0919239	0.0707107	1	8	NA	NA	8	NA	NA	8	NA	NA
IL-1β	Giovanoli, 2016	Mice	C57BL/6N	5	IV	G9	M	P40	Plasma	Protein	pg/ml	No effect	0.61	0.63	0.04	0.035	0.126491	0.11068	1	10	NA	NA	10	NA	NA	10	NA	NA
IL-1β	Giovanoli, 2016	Mice	C57BL/6N	5	IV	G9	M	P90	Hippocampus	Protein	pg/g	Increased in MIA	7.63	11.01	0.91	1.20103	2.57387	3.39704	1	8	NA	NA	8	NA	NA	8	NA	NA
IL-1β	Giovanoli, 2016	Mice	C57BL/6N	5	IV	G9	M	P40	Hippocampus	Protein	pg/g	No effect	13.89	12.07	1.97	1.31	6.22969	4.14258	1	10	NA	NA	10	NA	NA	10	NA	NA
IL-4	Giovanoli, 2016	Mice	C57BL/6N	5	IV	G9	M	P90	Plasma	Protein	pg/ml	No effect	0.538	0.518	0.0425	0.05	0.120208	0.141421	1	8	NA	NA	8	NA	NA	8	NA	NA
IL-4	Giovanoli, 2016	Mice	C57BL/6N	5	IV	G9	M	P40	Plasma	Protein	pg/ml	No effect	0.645	0.568	0.0625	0.0325	0.197642	0.102774	1	10	NA	NA	10	NA	NA	10	NA	NA
IL-4	Giovanoli, 2016	Mice	C57BL/6N	5	IV	G9	M	P90	Hippocampus	Protein	pg/g	No effect	9.5	10.46	1.31	1.31	3.70524	3.70524	1	8	NA	NA	8	NA	NA	8	NA	NA
IL-4	Giovanoli, 2016	Mice	C57BL/6N	5	IV	G9	M	P40	Hippocampus	Protein	pg/g	No effect	14.5	13.79	1.57	1.31	4.96478	4.14258	1	10	NA	NA	10	NA	NA	10	NA	NA
IL-6	Giovanoli, 2016	Mice	C57BL/6N	5	IV	G9	M	P40	Plasma	Protein	pg/ml	No effect	4.53	4.63	0.63	0.58	1.99223	1.83412	1	10	NA	NA	10	NA	NA	10	NA	NA	0.05
IL-6	Giovanoli, 2016	Mice	C57BL/6N	5	IV	G9	M	P90	Plasma	Protein	pg/ml	No effect	5.83	5.98	0.95	1.43	2.68701	4.04465	1	8	NA	NA	8	NA	NA	8	NA	NA	0.04
IL-6	Giovanoli, 2016	Mice	C57BL/6N	5	IV	G9	M	P90	Hippocampus	Protein	pg/g	No effect	97.98	112.12	11.62	7.58	32.8663	21.4395	1	8	NA	NA	8	NA	NA	8	NA	NA	0.48
IL-6	Giovanoli, 2016	Mice	C57BL/6N	5	IV	G9	M	P40	Hippocampus	Protein	pg/g	No effect	132.32	124.24	19.7	14.65	62.2969	46.3274	1	10	NA	NA	10	NA	NA	10	NA	NA	-0.14
TNF-α/Tumor necrosis factor	Giovanoli, 2016	Mice	C57BL/6N	5	IV	G9	M	P90	Plasma	Protein	pg/ml	No effect	4.9	4.83	0.25	0.2	0.707107	0.565685	1	8	NA	NA	8	NA	NA	8	NA	NA
TNF-α/Tumor necrosis factor	Giovanoli, 2016	Mice	C57BL/6N	5	IV	G9	M	P40	Plasma	Protein	pg/ml	No effect	6.38	6	0.48	0.45	1.51789	1.42302	1	10	NA	NA	10	NA	NA	10	NA	NA
TNF-α/Tumor necrosis factor	Giovanoli, 2016	Mice	C57BL/6N	5	IV	G9	M	P90	Hippocampus	Protein	pg/g	No effect	6.4	6.82	0.87	0.79	2.46073	2.23446	1	8	NA	NA	8	NA	NA	8	NA	NA
TNF-α/Tumor necrosis factor	Giovanoli, 2016	Mice	C57BL/6N	5	IV	G9	M	P40	Hippocampus	Protein	pg/g	No effect	9.38	9.53	1.05	1.13	3.32039	3.57337	1	10	NA	NA	10	NA	NA	10	NA	NA
TNF-α/Tumor necrosis factor	Han, 2011	Rats	Sprague Dawley	0.5	IP	G15,G16,G17,G18	M	P44	Serum	Protein	pg/ml	Increased in MIA	15.62	24.06	2.26	2.3	5.53585	5.63383	1	6	NA	NA	6	NA	NA	6	NA	NA
C1q/Complement C1q subcomponent subunit A	Han, 2017	Mice	ddY	5	IP	G12,G13,G14,G15,G16,G17	NR	P70	Hippocampus (CA1)	Protein	% of control	No effect	NA	NA	NA	NA	NA	NA	NA	5-6	5	6	NA	NA	NA	5-6	5	6
C1q/Complement C1q subcomponent subunit A	Han, 2017	Mice	ddY	5	IP	G12,G13,G14,G15,G16,G17	NR	P70	Hippocampus (CA3)	Protein	% of control	No effect	NA	NA	NA	NA	NA	NA	NA	5-6	5	6	NA	NA	NA	5-6	5	6
C1q/Complement C1q subcomponent subunit A	Han, 2017	Mice	ddY	5	IP	G12,G13,G14,G15,G16,G17	NR	P70	Hippocampus (DG)	Protein	% of control	No effect	NA	NA	NA	NA	NA	NA	NA	5-6	5	6	NA	NA	NA	5-6	5	6
C1q/Complement C1q subcomponent subunit A	Han, 2017	Mice	ddY	5	IP	G12,G13,G14,G15,G16,G17	NR	P70	Nucleus accumbens	Protein	% of control	No effect	NA	NA	NA	NA	NA	NA	NA	5-6	5	6	NA	NA	NA	5-6	5	6
C1q/Complement C1q subcomponent subunit A	Han, 2017	Mice	ddY	5	IP	G12,G13,G14,G15,G16,G17	NR	P70	Prefrontal cortex	Protein	% of control	Increased in MIA	NA	NA	NA	NA	NA	NA	NA	5-6	5	6	NA	NA	NA	5-6	5	6
IL-1β	Hollins, 2018	Rats	Wistar	5	IV	G10,G19	M	P7	Colon	mRNA	Fold change	No effect	1	0.41	0.315	0.17	0.771589	0.416413	1	6	NA	NA	6	NA	NA	6	NA	NA
IL-1β	Hollins, 2018	Rats	Wistar	5	IV	G10,G19	M	P84	Colon	mRNA	Fold change	No effect	1	0.46	0.37	0.19	0.906311	0.465403	1	6	NA	NA	6	NA	NA	6	NA	NA
IL-6	Hollins, 2018	Rats	Wistar	5	IV	G10,G19	M	P7	Colon	mRNA	Fold change	Increased in MIA	1	2.52	0.32	0.38	0.783837	0.930806	1	6	NA	NA	6	NA	NA	6	NA	NA
IL-6	Hollins, 2018	Rats	Wistar	5	IV	G10,G19	M	P84	Colon	mRNA	Fold change	No effect	1	0.53	0.35	0.15	0.857321	0.367423	1	6	NA	NA	6	NA	NA	6	NA	NA
TNF-α/Tumor necrosis factor	Hollins, 2018	Rats	Wistar	5	IV	G10,G19	M	P7	Colon	mRNA	Fold change	No effect	1	0.92	0.215	0.175	0.52664	0.428661	1	6	NA	NA	6	NA	NA	6	NA	NA
TNF-α/Tumor necrosis factor	Hollins, 2018	Rats	Wistar	5	IV	G10,G19	M	P84	Colon	mRNA	Fold change	No effect	1	0.75	0.27	0.18	0.661362	0.440908	1	6	NA	NA	6	NA	NA	6	NA	NA
CXCL1/KC/Growth-regulated alpha protein	Horváth, 2019	Mice	C57BL/6	3	IP	G12.5	M	G12.5	Brain	Protein	pg/total protein	Increased in MIA	NA	NA	NA	NA	NA	NA	NA	6	NA	NA	NA	NA	NA	6	NA	NA
IL-10	Horváth, 2019	Mice	C57BL/6	3	IP	G12.5	M	G12.5	Brain	Protein	pg/total protein	No effect	9.10871	3.7479	NA	NA	NA	2.16265	1	1	NA	NA	1	NA	NA	2	NA	NA
IL-1α	Horváth, 2019	Mice	C57BL/6	3	IP	G12.5	M	G12.5	Brain	Protein	pg/total protein	No effect	NA	NA	NA	NA	NA	NA	NA	6	NA	NA	NA	NA	NA	6	NA	NA
IL-1β	Horváth, 2019	Mice	C57BL/6	3	IP	G12.5	M	G12.5	Brain	Protein	pg/total protein	No effect	0.184639	0.463478	NA	NA	0.253899	0.162536	1	3	NA	NA	3	NA	NA	3	NA	NA
IL-6	Horváth, 2019	Mice	C57BL/6	3	IP	G12.5	M	G12.5	Brain	Protein	pg/total protein	Increased in MIA	1.35901	3.17612	NA	NA	0.621555	0.974029	1	3	NA	NA	3	NA	NA	6	NA	NA	1.83
TNF-α/Tumor necrosis factor	Horváth, 2019	Mice	C57BL/6	3	IP	G12.5	M	G12.5	Brain	Protein	pg/total protein	ND	ND	ND	NA	NA	ND	ND	1	6	NA	NA	6	NA	NA	6	NA	NA
ISG15	Hu, 2019	Rats	Sprague Dawley	10	IV	G17	NR	G17	Prefrontal cortex	Protein	Fold change	Increased in MIA	NA	NA	NA	NA	NA	NA	NA	3	NA	NA	NA	NA	NA	3	NA	NA
ISG15	Hu, 2019	Rats	Sprague Dawley	10	IV	G17	NR	G17	Prefrontal cortex	mRNA	Fold change	Increased in MIA	NA	NA	NA	NA	NA	NA	NA	3	NA	NA	NA	NA	NA	3	NA	NA
ISG15	Hu, 2019	Rats	Sprague Dawley	10	IV	G17	NR	P0	Prefrontal cortex	Protein	Fold change	Increased in MIA	NA	NA	NA	NA	NA	NA	NA	3	NA	NA	NA	NA	NA	3	NA	NA
ISG15	Hu, 2019	Rats	Sprague Dawley	10	IV	G17	NR	P0	Prefrontal cortex	mRNA	Fold change	Increased in MIA	NA	NA	NA	NA	NA	NA	NA	3	NA	NA	NA	NA	NA	3	NA	NA
CD45/Receptor-type tyrosine-protein phosphatase C	Hui, 2018	Mice	C57BL/6	5	IP	G9.5	M	P80-P90	Cerebellum	mRNA	Fold change	No effect	NA	NA	NA	NA	NA	NA	NA	4-5	4	5	NA	NA	NA	4-5	4	5
CD45/Receptor-type tyrosine-protein phosphatase C	Hui, 2018	Mice	C57BL/6	5	IP	G9.5	F	P80-P90	Cerebellum	mRNA	Fold change	No effect	NA	NA	NA	NA	NA	NA	NA	4-5	4	5	NA	NA	NA	4-5	4	5
CD45/Receptor-type tyrosine-protein phosphatase C	Hui, 2018	Mice	C57BL/6	5	IP	G9.5	M	P80-P90	Cerebral cortex	mRNA	Fold change	No effect	NA	NA	NA	NA	NA	NA	NA	4-5	4	5	NA	NA	NA	4-5	4	5
CD45/Receptor-type tyrosine-protein phosphatase C	Hui, 2018	Mice	C57BL/6	5	IP	G9.5	F	P80-P90	Cerebral cortex	mRNA	Fold change	No effect	NA	NA	NA	NA	NA	NA	NA	4-5	4	5	NA	NA	NA	4-5	4	5
CD45/Receptor-type tyrosine-protein phosphatase C	Hui, 2018	Mice	C57BL/6	5	IP	G9.5	M	P80-P90	Hippocampus	mRNA	Fold change	No effect	NA	NA	NA	NA	NA	NA	NA	4-5	4	5	NA	NA	NA	4-5	4	5
CD45/Receptor-type tyrosine-protein phosphatase C	Hui, 2018	Mice	C57BL/6	5	IP	G9.5	F	P80-P90	Hippocampus	mRNA	Fold change	No effect	NA	NA	NA	NA	NA	NA	NA	4-5	4	5	NA	NA	NA	4-5	4	5
Fractalkine receptor/CX3CR1	Hui, 2018	Mice	C57BL/6	5	IP	G9.5	M	P80-P90	Cerebellum	mRNA	Fold change	No effect	NA	NA	NA	NA	NA	NA	NA	4-5	4	5	NA	NA	NA	4-5	4	5
Fractalkine receptor/CX3CR1	Hui, 2018	Mice	C57BL/6	5	IP	G9.5	F	P80-P90	Cerebellum	mRNA	Fold change	No effect	NA	NA	NA	NA	NA	NA	NA	4-5	4	5	NA	NA	NA	4-5	4	5
Fractalkine receptor/CX3CR1	Hui, 2018	Mice	C57BL/6	5	IP	G9.5	M	P80-P90	Cerebral cortex	mRNA	Fold change	No effect	NA	NA	NA	NA	NA	NA	NA	4-5	4	5	NA	NA	NA	4-5	4	5
Fractalkine receptor/CX3CR1	Hui, 2018	Mice	C57BL/6	5	IP	G9.5	F	P80-P90	Cerebral cortex	mRNA	Fold change	No effect	NA	NA	NA	NA	NA	NA	NA	4-5	4	5	NA	NA	NA	4-5	4	5
Fractalkine receptor/CX3CR1	Hui, 2018	Mice	C57BL/6	5	IP	G9.5	M	P80-P90	Hippocampus	mRNA	Fold change	No effect	NA	NA	NA	NA	NA	NA	NA	4-5	4	5	NA	NA	NA	4-5	4	5
Fractalkine receptor/CX3CR1	Hui, 2018	Mice	C57BL/6	5	IP	G9.5	F	P80-P90	Hippocampus	mRNA	Fold change	No effect	NA	NA	NA	NA	NA	NA	NA	4-5	4	5	NA	NA	NA	4-5	4	5
Fractalkine/CX3CL1	Hui, 2018	Mice	C57BL/6	5	IP	G9.5	M	P80-P90	Cerebellum	mRNA	Fold change	No effect	NA	NA	NA	NA	NA	NA	NA	4-5	4	5	NA	NA	NA	4-5	4	5
Fractalkine/CX3CL1	Hui, 2018	Mice	C57BL/6	5	IP	G9.5	F	P80-P90	Cerebellum	mRNA	Fold change	No effect	NA	NA	NA	NA	NA	NA	NA	4-5	4	5	NA	NA	NA	4-5	4	5
Fractalkine/CX3CL1	Hui, 2018	Mice	C57BL/6	5	IP	G9.5	M	P80-P90	Cerebral cortex	mRNA	Fold change	No effect	NA	NA	NA	NA	NA	NA	NA	4-5	4	5	NA	NA	NA	4-5	4	5
Fractalkine/CX3CL1	Hui, 2018	Mice	C57BL/6	5	IP	G9.5	F	P80-P90	Cerebral cortex	mRNA	Fold change	No effect	NA	NA	NA	NA	NA	NA	NA	4-5	4	5	NA	NA	NA	4-5	4	5
Fractalkine/CX3CL1	Hui, 2018	Mice	C57BL/6	5	IP	G9.5	M	P80-P90	Hippocampus	mRNA	Fold change	No effect	NA	NA	NA	NA	NA	NA	NA	4-5	4	5	NA	NA	NA	4-5	4	5
Fractalkine/CX3CL1	Hui, 2018	Mice	C57BL/6	5	IP	G9.5	F	P80-P90	Hippocampus	mRNA	Fold change	No effect	NA	NA	NA	NA	NA	NA	NA	4-5	4	5	NA	NA	NA	4-5	4	5
IL-1β	Hui, 2018	Mice	C57BL/6	5	IP	G9.5	F	P80-P90	Cerebral cortex	mRNA	Fold change	No effect	0.66	0.77	0.11	0.15	0.245967	0.33541	1	4-5	4	5	NA	4	5	4-5	4	5
IL-1β	Hui, 2018	Mice	C57BL/6	5	IP	G9.5	F	P80-P90	Cerebellum	mRNA	Fold change	No effect	0.68	0.66	0.21	0.15	0.469574	0.33541	1	4-5	4	5	NA	4	5	4-5	4	5
IL-1β	Hui, 2018	Mice	C57BL/6	5	IP	G9.5	M	P80-P90	Cerebellum	mRNA	Fold change	Decreased in MIA	1	0.42	0.17	0.08	0.380132	0.178885	1	4-5	4	5	NA	4	5	4-5	4	5
IL-1β	Hui, 2018	Mice	C57BL/6	5	IP	G9.5	M	P80-P90	Cerebral cortex	mRNA	Fold change	Increased in MIA	1	2.47	0.21	0.72	0.469574	1.60997	1	4-5	4	5	NA	4	5	4-5	4	5
IL-1β	Hui, 2018	Mice	C57BL/6	5	IP	G9.5	M	P80-P90	Hippocampus	mRNA	Fold change	No effect	1	3.66	0.36	1.95	0.804984	4.36033	1	4-5	4	5	NA	4	5	4-5	4	5
IL-1β	Hui, 2018	Mice	C57BL/6	5	IP	G9.5	F	P80-P90	Hippocampus	mRNA	Fold change	No effect	1.34	0.85	0.54	0.19	1.20748	0.424853	1	4-5	4	5	NA	4	5	4-5	4	5
IL-6	Hui, 2018	Mice	C57BL/6	5	IP	G9.5	M	P80-P90	Cerebellum	mRNA	Fold change	No effect	1	2.36	0.24	0.77	0.536656	1.72177	1	4-5	4	5	NA	4	5	4-5	4	5
IL-6	Hui, 2018	Mice	C57BL/6	5	IP	G9.5	M	P80-P90	Cerebral cortex	mRNA	Fold change	No effect	1	2.03	0.13	0.6	0.290689	1.34164	1	4-5	4	5	NA	4	5	4-5	4	5
IL-6	Hui, 2018	Mice	C57BL/6	5	IP	G9.5	M	P80-P90	Hippocampus	mRNA	Fold change	No effect	1	1.54	0.33	0.41	0.737902	0.916788	1	4-5	4	5	NA	4	5	4-5	4	5
IL-6	Hui, 2018	Mice	C57BL/6	5	IP	G9.5	F	P80-P90	Hippocampus	mRNA	Fold change	No effect	1.09	2.55	0.28	1.39	0.626099	3.10813	1	4-5	4	5	NA	4	5	4-5	4	5
IL-6	Hui, 2018	Mice	C57BL/6	5	IP	G9.5	F	P80-P90	Cerebral cortex	mRNA	Fold change	No effect	1.26	1.12	0.22	0.26	0.491935	0.581378	1	4-5	4	5	NA	4	5	4-5	4	5
IL-6	Hui, 2018	Mice	C57BL/6	5	IP	G9.5	F	P80-P90	Cerebellum	mRNA	Fold change	No effect	1.27	1.38	0.3	0.37	0.67082	0.827345	1	4-5	4	5	NA	4	5	4-5	4	5
TGF-β-1	Hui, 2018	Mice	C57BL/6	5	IP	G9.5	M	P80-P90	Cerebellum	mRNA	Fold change	No effect	NA	NA	NA	NA	NA	NA	NA	4-5	4	5	NA	NA	NA	4-5	4	5
TGF-β-1	Hui, 2018	Mice	C57BL/6	5	IP	G9.5	F	P80-P90	Cerebellum	mRNA	Fold change	No effect	NA	NA	NA	NA	NA	NA	NA	4-5	4	5	NA	NA	NA	4-5	4	5
TGF-β-1	Hui, 2018	Mice	C57BL/6	5	IP	G9.5	M	P80-P90	Cerebral cortex	mRNA	Fold change	No effect	NA	NA	NA	NA	NA	NA	NA	4-5	4	5	NA	NA	NA	4-5	4	5
TGF-β-1	Hui, 2018	Mice	C57BL/6	5	IP	G9.5	F	P80-P90	Cerebral cortex	mRNA	Fold change	No effect	NA	NA	NA	NA	NA	NA	NA	4-5	4	5	NA	NA	NA	4-5	4	5
TGF-β-1	Hui, 2018	Mice	C57BL/6	5	IP	G9.5	M	P80-P90	Hippocampus	mRNA	Fold change	No effect	NA	NA	NA	NA	NA	NA	NA	4-5	4	5	NA	NA	NA	4-5	4	5
TGF-β-1	Hui, 2018	Mice	C57BL/6	5	IP	G9.5	F	P80-P90	Hippocampus	mRNA	Fold change	No effect	NA	NA	NA	NA	NA	NA	NA	4-5	4	5	NA	NA	NA	4-5	4	5
TNF-α/Tumor necrosis factor	Hui, 2018	Mice	C57BL/6	5	IP	G9.5	M	P80-P90	Cerebellum	mRNA	Fold change	ND	ND	ND	ND	ND	ND	ND	1	4-5	4	5	NA	4	5	4-5	4	5
TNF-α/Tumor necrosis factor	Hui, 2018	Mice	C57BL/6	5	IP	G9.5	F	P80-P90	Cerebellum	mRNA	Fold change	ND	ND	ND	ND	ND	ND	ND	1	4-5	4	5	NA	4	5	4-5	4	5
TNF-α/Tumor necrosis factor	Hui, 2018	Mice	C57BL/6	5	IP	G9.5	M	P80-P90	Cerebral cortex	mRNA	Fold change	ND	ND	ND	ND	ND	ND	ND	1	4-5	4	5	NA	4	5	4-5	4	5
TNF-α/Tumor necrosis factor	Hui, 2018	Mice	C57BL/6	5	IP	G9.5	F	P80-P90	Cerebral cortex	mRNA	Fold change	ND	ND	ND	ND	ND	ND	ND	1	4-5	4	5	NA	4	5	4-5	4	5
TNF-α/Tumor necrosis factor	Hui, 2018	Mice	C57BL/6	5	IP	G9.5	M	P80-P90	Hippocampus	mRNA	Fold change	ND	ND	ND	ND	ND	ND	ND	1	4-5	4	5	NA	4	5	4-5	4	5
TNF-α/Tumor necrosis factor	Hui, 2018	Mice	C57BL/6	5	IP	G9.5	F	P80-P90	Hippocampus	mRNA	Fold change	ND	ND	ND	ND	ND	ND	ND	1	4-5	4	5	NA	4	5	4-5	4	5
Trem-2	Hui, 2018	Mice	C57BL/6	5	IP	G9.5	M	P80-P90	Cerebellum	mRNA	Fold change	No effect	NA	NA	NA	NA	NA	NA	NA	4-5	4	5	NA	NA	NA	4-5	4	5
Trem-2	Hui, 2018	Mice	C57BL/6	5	IP	G9.5	F	P80-P90	Cerebellum	mRNA	Fold change	No effect	NA	NA	NA	NA	NA	NA	NA	4-5	4	5	NA	NA	NA	4-5	4	5
Trem-2	Hui, 2018	Mice	C57BL/6	5	IP	G9.5	M	P80-P90	Cerebral cortex	mRNA	Fold change	No effect	NA	NA	NA	NA	NA	NA	NA	4-5	4	5	NA	NA	NA	4-5	4	5
Trem-2	Hui, 2018	Mice	C57BL/6	5	IP	G9.5	F	P80-P90	Cerebral cortex	mRNA	Fold change	No effect	NA	NA	NA	NA	NA	NA	NA	4-5	4	5	NA	NA	NA	4-5	4	5
Trem-2	Hui, 2018	Mice	C57BL/6	5	IP	G9.5	M	P80-P90	Hippocampus	mRNA	Fold change	No effect	NA	NA	NA	NA	NA	NA	NA	4-5	4	5	NA	NA	NA	4-5	4	5
Trem-2	Hui, 2018	Mice	C57BL/6	5	IP	G9.5	F	P80-P90	Hippocampus	mRNA	Fold change	No effect	NA	NA	NA	NA	NA	NA	NA	4-5	4	5	NA	NA	NA	4-5	4	5
Ym1/Chitinase-like protein 3	Hui, 2018	Mice	C57BL/6	5	IP	G9.5	M	P80-P90	Cerebellum	mRNA	Fold change	Decreased in MIA	NA	NA	NA	NA	NA	NA	NA	4-5	4	5	NA	NA	NA	4-5	4	5
Ym1/Chitinase-like protein 3	Hui, 2018	Mice	C57BL/6	5	IP	G9.5	F	P80-P90	Cerebellum	mRNA	Fold change	No effect	NA	NA	NA	NA	NA	NA	NA	4-5	4	5	NA	NA	NA	4-5	4	5
Ym1/Chitinase-like protein 3	Hui, 2018	Mice	C57BL/6	5	IP	G9.5	M	P80-P90	Cerebral cortex	mRNA	Fold change	No effect	NA	NA	NA	NA	NA	NA	NA	4-5	4	5	NA	NA	NA	4-5	4	5
Ym1/Chitinase-like protein 3	Hui, 2018	Mice	C57BL/6	5	IP	G9.5	F	P80-P90	Cerebral cortex	mRNA	Fold change	No effect	NA	NA	NA	NA	NA	NA	NA	4-5	4	5	NA	NA	NA	4-5	4	5
Ym1/Chitinase-like protein 3	Hui, 2018	Mice	C57BL/6	5	IP	G9.5	M	P80-P90	Hippocampus	mRNA	Fold change	No effect	NA	NA	NA	NA	NA	NA	NA	4-5	4	5	NA	NA	NA	4-5	4	5
Ym1/Chitinase-like protein 3	Hui, 2018	Mice	C57BL/6	5	IP	G9.5	F	P80-P90	Hippocampus	mRNA	Fold change	No effect	NA	NA	NA	NA	NA	NA	NA	4-5	4	5	NA	NA	NA	4-5	4	5
IL-1α	Krstic, 2012	Mice	C57BL/6J	5	IV	G17	M&F	P450	Hippocampus	Protein	pg/mg	Increased in MIA	NA	NA	NA	NA	NA	NA	NA	4-7	4	7	NA	NA	NA	4-7	4	7
IL-1α	Krstic, 2012	Mice	C57BL/6J	5	IV	G17	M&F	P450	Neocortex	Protein	pg/mg	No effect	NA	NA	NA	NA	NA	NA	NA	4-7	4	7	NA	NA	NA	4-7	4	7
IL-1β	Krstic, 2012	Mice	C57BL/6J	5	IV	G17	M&F	P450	Hippocampus	Protein	pg/mg	Increased in MIA	0.598	1.442	0.0707	0.3602	0.187055	0.953	1	4-7	4	7	NA	4	7	4-7	4	7
IL-1β	Krstic, 2012	Mice	C57BL/6J	5	IV	G17	M&F	P450	Plasma	Protein	pg/mg	Increased in MIA	34.16	107.66	19.31	40.84	51.0895	108.052	1	4-7	4	7	NA	4	7	4-7	4	7
IL-1β	Krstic, 2012	Mice	C57BL/6J	5	IV	G17	M&F	P90-P150	Plasma	Protein	pg/mg	Increased in MIA	68.31	144.05	25.99	23.02	68.7631	60.9052	1	4-7	4	7	NA	4	7	4-7	4	7
IL-1β	Krstic, 2012	Mice	C57BL/6J	5	IV	G17	M&F	P21	Plasma	Protein	pg/mg	Increased in MIA	98.01	242.8	42.32	44.55	111.968	117.868	1	4-7	4	7	NA	4	7	4-7	4	7
IL-6	Krstic, 2012	Mice	C57BL/6J	5	IV	G17	M&F	P450	Neocortex	Protein	pg/mg	No effect	0.3	0.23	0.06	0.06	0.158745	0.158745	1	4-7	4	7	NA	4	7	4-7	4	7	-0.41
IL-6	Krstic, 2012	Mice	C57BL/6J	5	IV	G17	M&F	P450	Hippocampus	Protein	pg/mg	Increased in MIA	0.386	0.743	0.124	0.094	0.328073	0.248701	1	4-7	4	7	NA	4	7	4-7	4	7	1.14
TNF-α/Tumor necrosis factor	Krstic, 2012	Mice	C57BL/6J	5	IV	G17	M&F	P450	Neocortex	Protein	pg/mg	No effect	1.04	1.22	0.23	0.24	0.608523	0.63498	1	4-7	4	7	NA	4	7	4-7	4	7
TNF-α/Tumor necrosis factor	Krstic, 2012	Mice	C57BL/6J	5	IV	G17	M&F	P450	Hippocampus	Protein	pg/mg	No effect	1.79	2.13	0.23	0.24	0.608523	0.63498	1	4-7	4	7	NA	4	7	4-7	4	7
IL-6	Lipina, 2013	Mice	C57BL/6J	2.5	IV	G9	NR	G9	Brain	Protein	pg/µg protein	Increased in MIA	22.5	86.8	11.5	25.4	32.5269	71.842	2	8	NA	NA	4	NA	NA	8	NA	NA	0.95
IL-6	Lipina, 2013	Mice	C57BL/6J	5	IV	G9	NR	G9	Brain	Protein	pg/µg protein	Increased in MIA	22.5	168.6	11.5	17.7	32.5269	50.0632	2	8	NA	NA	4	NA	NA	8	NA	NA	2.96
Fractalkine/CX3CL1	MacDowell, 2017	Mice	C56BL/6J	5	IP	G9.5	M&F	≥P81	Frontal cortex	mRNA	% of control	No effect	NA	NA	NA	NA	NA	NA	NA	11	NA	NA	NA	NA	NA	9	NA	NA
IFN-α-1	MacDowell, 2017	Mice	C56BL/6J	5	IP	G9.5	M&F	≥P81	Frontal cortex	mRNA	% of control	Increased in MIA	NA	NA	NA	NA	NA	NA	NA	11	NA	NA	NA	NA	NA	9	NA	NA
IFN-β	MacDowell, 2017	Mice	C56BL/6J	5	IP	G9.5	M&F	≥P81	Frontal cortex	mRNA	% of control	Increased in MIA	NA	NA	NA	NA	NA	NA	NA	11	NA	NA	NA	NA	NA	9	NA	NA
IL-10	MacDowell, 2017	Mice	C56BL/6J	5	IP	G9.5	M&F	≥P81	Frontal cortex	mRNA	% of control	No effect	100	97.57	2.43	4.37	8.0594	13.11	1	11	NA	NA	11	NA	NA	9	NA	NA
IL-1β	MacDowell, 2017	Mice	C56BL/6J	5	IP	G9.5	M&F	≥P81	Frontal cortex	mRNA	% of control	No effect	100	105.83	3.4	2.43	11.2765	7.29	1	11	NA	NA	11	NA	NA	9	NA	NA
IL-6	MacDowell, 2017	Mice	C56BL/6J	5	IP	G9.5	M&F	≥P81	Frontal cortex	mRNA	% of control	Increased in MIA	100	134.47	3.4	5.34	11.2765	16.02	1	11	NA	NA	11	NA	NA	9	NA	NA
PPAR-γ	MacDowell, 2017	Mice	C56BL/6J	5	IP	G9.5	M&F	≥P81	Frontal cortex	Protein	% of control	Decreased in MIA	NA	NA	NA	NA	NA	NA	NA	11	NA	NA	NA	NA	NA	9	NA	NA
TGF-β-1	MacDowell, 2017	Mice	C56BL/6J	5	IP	G9.5	M&F	≥P81	Frontal cortex	mRNA	% of control	No effect	NA	NA	NA	NA	NA	NA	NA	11	NA	NA	NA	NA	NA	9	NA	NA
TNF-α/Tumor necrosis factor	MacDowell, 2017	Mice	C56BL/6J	5	IP	G9.5	M&F	≥P81	Frontal cortex	mRNA	% of control	Increased in MIA	100	137.01	1.95	9.74	6.46742	29.22	1	11	NA	NA	11	NA	NA	9	NA	NA
IL-10	Mandal, 2013	Mice	C57BL/6	10	IP	G12	M&F	P56-P70	Plasma	Protein	pg/ml	No effect	2.99	5.05	0.83	0.98	2.34759	2.77186	1	5-8	5	8	NA	5	8	5-8	5	8
IL-6	Mandal, 2013	Mice	C57BL/6	10	IP	G12	M&F	P56-P70	Plasma	Protein	pg/ml	No effect	3.97	7.99	0.67	2.73	1.89505	7.72161	1	5-8	5	8	NA	5	8	5-8	5	8	0.68
IL-1β	Mattei, 2014	Rats	Wistar	4	IV	G15	M	P128	Hippocampus	mRNA	Fold change	Increased in MIA	0.84	1.91	0.11	0.16	0.245967	0.357771	1	5	NA	NA	5	NA	NA	5	NA	NA
IL-1β	Mattei, 2014	Rats	Wistar	4	IV	G15	M	P128	Cerebellum	mRNA	Fold change	No effect	1.21	0.91	0.74	0.17	1.65469	0.380132	1	5	NA	NA	5	NA	NA	5	NA	NA
TNF-R1/Tumor necrosis factor receptor superfamily member 1A	Mattei, 2014	Rats	Wistar	4	IV	G15	M	P128	Hippocampus	mRNA	Fold change	No effect	NA	NA	NA	NA	NA	NA	NA	NR	NR	NR	NA	NA	NA	NR	NR	NR
TNF-R2/Tumor necrosis factor receptor superfamily member 1B	Mattei, 2014	Rats	Wistar	4	IV	G15	M	P128	Hippocampus	mRNA	Fold change	Decreased in MIA	NA	NA	NA	NA	NA	NA	NA	NR	NR	NR	NA	NA	NA	NR	NR	NR
TNF-α/Tumor necrosis factor	Mattei, 2014	Rats	Wistar	4	IV	G15	M	P128	Hippocampus	mRNA	Fold change	No effect	1.01	1.4	0.12	0.19	0.268328	0.424853	1	5	NA	NA	5	NA	NA	5	NA	NA
TNF-α/Tumor necrosis factor	Mattei, 2014	Rats	Wistar	4	IV	G15	M	P128	Cerebellum	mRNA	Fold change	No effect	1.89	1.11	0.69	0.38	1.54289	0.849706	1	5	NA	NA	5	NA	NA	5	NA	NA
IFN-γ	Meyer, 2005	Mice	C57BL/6J	2.5	IV	G9	ND	G9	Brain	Protein	pg/g	ND	ND	ND	ND	ND	ND	ND	2	10	NA	NA	5	NA	NA	8	NA	NA
IFN-γ	Meyer, 2005	Mice	C57BL/6J	5	IV	G9	ND	G9	Brain	Protein	pg/g	ND	ND	ND	ND	ND	ND	ND	2	10	NA	NA	5	NA	NA	7	NA	NA
IL-10	Meyer, 2005	Mice	C57BL/6J	2.5	IV	G9	ND	G9	Brain	Protein	pg/g	No effect	171.54	165.85	29.11	37.98	92.0539	107.424	2	10	NA	NA	5	NA	NA	8	NA	NA
IL-10	Meyer, 2005	Mice	C57BL/6J	5	IV	G9	ND	G9	Brain	Protein	pg/g	No effect	171.54	151.29	29.11	38.61	92.0539	102.152	2	10	NA	NA	5	NA	NA	7	NA	NA
IL-1β	Meyer, 2005	Mice	C57BL/6J	2.5	IV	G9	ND	G9	Brain	Protein	pg/g	No effect	1700	2860	280	620	885.438	1753.62	2	10	NA	NA	5	NA	NA	8	NA	NA
IL-1β	Meyer, 2005	Mice	C57BL/6J	5	IV	G9	ND	G9	Brain	Protein	pg/g	No effect	1700	2990	280	720	885.438	1904.94	2	10	NA	NA	5	NA	NA	7	NA	NA
IL-2	Meyer, 2005	Mice	C57BL/6J	2.5	IV	G9	ND	G9	Brain	Protein	pg/g	ND	ND	ND	ND	ND	ND	ND	2	10	NA	NA	NA	NA	NA	8	NA	NA
IL-2	Meyer, 2005	Mice	C57BL/6J	5	IV	G9	ND	G9	Brain	Protein	pg/g	ND	ND	ND	ND	ND	ND	ND	2	10	NA	NA	NA	NA	NA	7	NA	NA
IL-10	Meyer, 2006	Mice	C57BL/6J	5	IV	G9	NR	G9.25	Brain	mRNA	Fold change	Decreased in MIA	1.03935	0.612813	NA	NA	0.296305	0.595303	1	4	NA	NA	4	NA	NA	4	NA	NA
IL-10	Meyer, 2006	Mice	C57BL/6J	5	IV	G17	NR	G17.25	Brain	mRNA	Fold change	Increased in MIA	1.09971	1.74903	NA	NA	0.528819	0.820179	1	4	NA	NA	4	NA	NA	5	NA	NA
IL-10	Meyer, 2006	Mice	C57BL/6J	5	IV	G17	NR	G17.125	Brain	mRNA	Fold change	No effect	1.12435	1.13843	NA	NA	0.58852	0.759711	1	4	NA	NA	4	NA	NA	5	NA	NA
IL-10	Meyer, 2006	Mice	C57BL/6J	5	IV	G9	NR	G9.125	Brain	mRNA	Fold change	No effect	1.29114	1.04835	NA	NA	0.943126	0.795049	1	4	NA	NA	4	NA	NA	6	NA	NA
IL-10	Meyer, 2006	Mice	C57BL/6J	5	IV	G17	NR	G17.125	Brain	Protein	% of control	Increased in MIA	100	167	19	23.5	38	52.5476	1	4	NA	NA	4	NA	NA	5	NA	NA
IL-10	Meyer, 2006	Mice	C57BL/6J	5	IV	G17	NR	G17.25	Brain	Protein	% of control	No effect	100	121.5	13	10.5	26	23.4787	1	4	NA	NA	4	NA	NA	5	NA	NA
IL-10	Meyer, 2006	Mice	C57BL/6J	5	IV	G9	NR	G9.125	Brain	Protein	% of control	Decreased in MIA	100	21	20.5	6	41	14.6969	1	4	NA	NA	4	NA	NA	6	NA	NA
IL-10	Meyer, 2006	Mice	C57BL/6J	5	IV	G9	NR	G9.25	Brain	Protein	% of control	No effect	100	97.5	17	13	34	26	1	4	NA	NA	4	NA	NA	4	NA	NA
IL-1β	Meyer, 2006	Mice	C57BL/6J	5	IV	G17	NR	G17.25	Brain	mRNA	Fold change	No effect	1.10744	1.59354	NA	NA	0.558931	1.00021	1	4	NA	NA	4	NA	NA	5	NA	NA
IL-1β	Meyer, 2006	Mice	C57BL/6J	5	IV	G9	NR	G9.25	Brain	mRNA	Fold change	No effect	1.21997	0.970364	NA	NA	0.853125	0.887044	1	4	NA	NA	4	NA	NA	4	NA	NA
IL-1β	Meyer, 2006	Mice	C57BL/6J	5	IV	G17	NR	G17.125	Brain	mRNA	Fold change	Decreased in MIA	1.33924	0.757969	NA	NA	1.52947	0.843087	1	4	NA	NA	4	NA	NA	5	NA	NA
IL-1β	Meyer, 2006	Mice	C57BL/6J	5	IV	G9	NR	G9.125	Brain	mRNA	Fold change	Decreased in MIA	1.36871	0.533594	NA	NA	1.4541	0.252677	1	4	NA	NA	4	NA	NA	6	NA	NA
IL-1β	Meyer, 2006	Mice	C57BL/6J	5	IV	G17	NR	G17.125	Brain	Protein	% of control	Increased in MIA	100	151	10.5	14.5	21	32.423	1	4	NA	NA	4	NA	NA	5	NA	NA
IL-1β	Meyer, 2006	Mice	C57BL/6J	5	IV	G17	NR	G17.25	Brain	Protein	% of control	No effect	100	95.86	9	5.7	18	12.7456	1	4	NA	NA	4	NA	NA	5	NA	NA
IL-1β	Meyer, 2006	Mice	C57BL/6J	5	IV	G9	NR	G9.125	Brain	Protein	% of control	Decreased in MIA	100	46.5	16	7	32	17.1464	1	4	NA	NA	4	NA	NA	6	NA	NA
IL-1β	Meyer, 2006	Mice	C57BL/6J	5	IV	G9	NR	G9.25	Brain	Protein	% of control	Increased in MIA	100	317.39	25	59.55	50	119.1	1	4	NA	NA	4	NA	NA	4	NA	NA
IL-6	Meyer, 2006	Mice	C57BL/6J	5	IV	G17	NR	G17.125	Brain	mRNA	Fold change	No effect	1.07739	1.27778	NA	NA	0.401065	0.761459	1	4	NA	NA	4	NA	NA	5	NA	NA
IL-6	Meyer, 2006	Mice	C57BL/6J	5	IV	G17	NR	G17.25	Brain	mRNA	Fold change	Increased in MIA	1.12687	2.22792	NA	NA	0.63608	0.837362	1	4	NA	NA	4	NA	NA	5	NA	NA
IL-6	Meyer, 2006	Mice	C57BL/6J	5	IV	G9	NR	G9.25	Brain	mRNA	Fold change	No effect	1.22414	1.59997	NA	NA	0.980768	1.62944	1	4	NA	NA	4	NA	NA	4	NA	NA
IL-6	Meyer, 2006	Mice	C57BL/6J	5	IV	G9	NR	G9.125	Brain	mRNA	Fold change	No effect	1.33023	1.38868	NA	NA	1.06974	0.829504	1	4	NA	NA	4	NA	NA	6	NA	NA
IL-6	Meyer, 2006	Mice	C57BL/6J	5	IV	G17	NR	G17.125	Brain	Protein	% of control	No effect	100	76.5	20.5	9	41	20.1246	1	4	NA	NA	4	NA	NA	5	NA	NA	-0.677
IL-6	Meyer, 2006	Mice	C57BL/6J	5	IV	G17	NR	G17.25	Brain	Protein	% of control	Increased in MIA	100	154.82	12.65	17.47	25.3	39.0641	1	4	NA	NA	4	NA	NA	5	NA	NA	1.44
IL-6	Meyer, 2006	Mice	C57BL/6J	5	IV	G9	NR	G9.125	Brain	Protein	% of control	Increased in MIA	100	1079.49	49	189.47	98	464.105	1	4	NA	NA	4	NA	NA	6	NA	NA	2.38
IL-6	Meyer, 2006	Mice	C57BL/6J	5	IV	G9	NR	G9.25	Brain	Protein	% of control	Increased in MIA	100	186.14	15.66	25.9	31.32	51.8	1	4	NA	NA	4	NA	NA	4	NA	NA	1.75
TNF-α/Tumor necrosis factor	Meyer, 2006	Mice	C57BL/6J	5	IV	G17	NR	G17.25	Brain	mRNA	Fold change	Increased in MIA	1.0678	2.1477	NA	NA	0.381076	1.09948	1	4	NA	NA	4	NA	NA	5	NA	NA
TNF-α/Tumor necrosis factor	Meyer, 2006	Mice	C57BL/6J	5	IV	G9	NR	G9.25	Brain	mRNA	Fold change	No effect	1.1487	0.881016	NA	NA	0.6614	0.725979	1	4	NA	NA	4	NA	NA	4	NA	NA
TNF-α/Tumor necrosis factor	Meyer, 2006	Mice	C57BL/6J	5	IV	G17	NR	G17.125	Brain	mRNA	Fold change	Decreased in MIA	1.34951	0.778453	NA	NA	1.42965	0.739677	1	4	NA	NA	4	NA	NA	5	NA	NA
TNF-α/Tumor necrosis factor	Meyer, 2006	Mice	C57BL/6J	5	IV	G9	NR	G9.125	Brain	mRNA	Fold change	No effect	1.50489	0.871951	NA	NA	1.63017	0.551789	1	4	NA	NA	4	NA	NA	6	NA	NA
TNF-α/Tumor necrosis factor	Meyer, 2006	Mice	C57BL/6J	5	IV	G17	NR	G17.125	Brain	Protein	% of control	No effect	100	97	10	12.5	20	27.9508	1	4	NA	NA	4	NA	NA	5	NA	NA
TNF-α/Tumor necrosis factor	Meyer, 2006	Mice	C57BL/6J	5	IV	G17	NR	G17.25	Brain	Protein	% of control	No effect	100	152.5	9.5	36	19	80.4984	1	4	NA	NA	4	NA	NA	5	NA	NA
TNF-α/Tumor necrosis factor	Meyer, 2006	Mice	C57BL/6J	5	IV	G9	NR	G9.25	Brain	Protein	% of control	No effect	100	130	14	10	28	20	1	4	NA	NA	4	NA	NA	4	NA	NA
TNF-α/Tumor necrosis factor	Meyer, 2006	Mice	C57BL/6J	5	IV	G9	NR	G9.125	Brain	Protein	% of control	ND	ND	ND	ND	ND	ND	ND	1	4	NA	NA	4	NA	NA	6	NA	NA
IL-10	Meyer, 2008	Mice	FVB	2	IV	G9	NR	G9	Brain	Protein	pg/mg	No effect	0.7	0.7	0.08	0.05	0.357771	0.223607	1	20	NA	NA	20	NA	NA	20	NA	NA
IL-10	Meyer, 2008	Mice	FVB	2	IV	G9	M&F	P100	Caudate putamen	Protein	pg/g	No effect	52	48	9	15	28.4605	47.4342	1	10	NA	NA	10	NA	NA	10	NA	NA
IL-10	Meyer, 2008	Mice	FVB	2	IV	G9	M&F	P100	Hippocampus (ventral)	Protein	pg/g	No effect	56	61	12	12	37.9473	37.9473	1	10	NA	NA	10	NA	NA	10	NA	NA
IL-10	Meyer, 2008	Mice	FVB	2	IV	G9	M&F	P100	Hippocampus (dorsal)	Protein	pg/g	No effect	96	89	17	16	53.7587	50.5964	1	10	NA	NA	10	NA	NA	10	NA	NA
IL-10	Meyer, 2008	Mice	FVB	2	IV	G9	M&F	P100	Prefrontal cortex (medial)	Protein	pg/g	No effect	126	136	22	35	69.5701	110.68	1	10	NA	NA	10	NA	NA	10	NA	NA
IL-1β	Meyer, 2008	Mice	FVB	2	IV	G9	NR	G9	Brain	Protein	pg/mg	Increased in MIA	11.51	30.58	2.56	5.35	11.4487	23.9259	1	20	NA	NA	20	NA	NA	20	NA	NA
IL-1β	Meyer, 2008	Mice	FVB	2	IV	G9	M&F	P100	Caudate putamen	Protein	pg/g	No effect	572	621	143	154	452.206	486.991	1	10	NA	NA	10	NA	NA	10	NA	NA
IL-1β	Meyer, 2008	Mice	FVB	2	IV	G9	M&F	P100	Hippocampus (dorsal)	Protein	pg/g	No effect	1293	1364	185	119	585.021	376.311	1	10	NA	NA	10	NA	NA	10	NA	NA
IL-1β	Meyer, 2008	Mice	FVB	2	IV	G9	M&F	P100	Hippocampus (ventral)	Protein	pg/g	No effect	1386	1471	293	168	926.547	531.263	1	10	NA	NA	10	NA	NA	10	NA	NA
IL-1β	Meyer, 2008	Mice	FVB	2	IV	G9	M&F	P100	Prefrontal cortex (medial)	Protein	pg/g	No effect	1476	1610	232	247	733.648	781.083	1	10	NA	NA	10	NA	NA	10	NA	NA
IL-6	Meyer, 2008	Mice	FVB	2	IV	G9	NR	G9	Brain	Protein	pg/mg	Increased in MIA	17.91	27.91	2.44	2.44	10.912	10.912	1	20	NA	NA	20	NA	NA	20	NA	NA	0.9
IL-6	Meyer, 2008	Mice	FVB	2	IV	G9	M&F	P100	Caudate putamen	Protein	pg/g	ND	ND	ND	ND	ND	ND	ND	1	10	NA	NA	10	NA	NA	10	NA	NA
IL-6	Meyer, 2008	Mice	FVB	2	IV	G9	M&F	P100	Hippocampus (dorsal)	Protein	pg/g	ND	ND	ND	ND	ND	ND	ND	1	10	NA	NA	10	NA	NA	10	NA	NA
IL-6	Meyer, 2008	Mice	FVB	2	IV	G9	M&F	P100	Hippocampus (ventral)	Protein	pg/g	ND	ND	ND	ND	ND	ND	ND	1	10	NA	NA	10	NA	NA	10	NA	NA
IL-6	Meyer, 2008	Mice	FVB	2	IV	G9	M&F	P100	Prefrontal cortex (medial)	Protein	pg/g	ND	ND	ND	ND	ND	ND	ND	1	10	NA	NA	10	NA	NA	10	NA	NA
TNF-α/Tumor necrosis factor	Meyer, 2008	Mice	FVB	2	IV	G9	NR	G9	Brain	Protein	pg/mg	Increased in MIA	5	12.37	0.6175	1.9735	2.76154	8.82576	1	20	NA	NA	20	NA	NA	20	NA	NA
TNF-α/Tumor necrosis factor	Meyer, 2008	Mice	FVB	2	IV	G9	M&F	P100	Caudate putamen	Protein	pg/g	ND	ND	ND	ND	ND	ND	ND	1	10	NA	NA	10	NA	NA	10	NA	NA
TNF-α/Tumor necrosis factor	Meyer, 2008	Mice	FVB	2	IV	G9	M&F	P100	Hippocampus (dorsal)	Protein	pg/g	ND	ND	ND	ND	ND	ND	ND	1	10	NA	NA	10	NA	NA	10	NA	NA
TNF-α/Tumor necrosis factor	Meyer, 2008	Mice	FVB	2	IV	G9	M&F	P100	Hippocampus (ventral)	Protein	pg/g	ND	ND	ND	ND	ND	ND	ND	1	10	NA	NA	10	NA	NA	10	NA	NA
TNF-α/Tumor necrosis factor	Meyer, 2008	Mice	FVB	2	IV	G9	M&F	P100	Prefrontal cortex (medial)	Protein	pg/g	ND	ND	ND	ND	ND	ND	ND	1	10	NA	NA	10	NA	NA	10	NA	NA
IL-10	Missault, 2014	Rats	Wistar-Hannover	2	SC	G15	M&F	G15	CNS	mRNA	Fold change	No effect	0.977	1.433	NA	NA	0.3779	0.54	3	5	NA	NA	1.66667	NA	NA	5	NA	NA
IL-10	Missault, 2014	Rats	Wistar-Hannover	4	SC	G15	M&F	G15	CNS	mRNA	Fold change	No effect	0.977	1.11	NA	NA	0.3779	0.8435	3	5	NA	NA	1.66667	NA	NA	5	NA	NA
IL-10	Missault, 2014	Rats	Wistar-Hannover	8	SC	G15	M&F	G15	CNS	mRNA	Fold change	No effect	0.977	1.399	NA	NA	0.3779	0.4941	3	5	NA	NA	1.66667	NA	NA	7	NA	NA
IL-10	Missault, 2014	Rats	Wistar-Hannover	2	SC	G9	M&F	G9	CNS	mRNA	Fold change	No effect	1.219	1.427	NA	NA	0.7249	0.5775	3	6	NA	NA	2	NA	NA	6	NA	NA
IL-10	Missault, 2014	Rats	Wistar-Hannover	4	SC	G9	M&F	G9	CNS	mRNA	Fold change	No effect	1.219	15.93	NA	NA	0.7249	26.05	3	6	NA	NA	2	NA	NA	7	NA	NA
IL-10	Missault, 2014	Rats	Wistar-Hannover	8	SC	G9	M&F	G9	CNS	mRNA	Fold change	No effect	1.219	0.6894	NA	NA	0.7249	0.2939	3	6	NA	NA	2	NA	NA	8	NA	NA
IL-1β	Missault, 2014	Rats	Wistar-Hannover	2	SC	G9	M&F	G9	CNS	mRNA	Fold change	No effect	0.9206	1.869	NA	NA	0.2039	1.101	3	5	NA	NA	1.66667	NA	NA	6	NA	NA
IL-1β	Missault, 2014	Rats	Wistar-Hannover	4	SC	G9	M&F	G9	CNS	mRNA	Fold change	No effect	0.9206	2.365	NA	NA	0.2039	1.967	3	5	NA	NA	1.66667	NA	NA	7	NA	NA
IL-1β	Missault, 2014	Rats	Wistar-Hannover	8	SC	G9	M&F	G9	CNS	mRNA	Fold change	No effect	0.9206	0.5879	NA	NA	0.2039	0.1935	3	5	NA	NA	1.66667	NA	NA	8	NA	NA
IL-1β	Missault, 2014	Rats	Wistar-Hannover	2	SC	G15	M&F	G15	CNS	mRNA	Fold change	No effect	1.22	2.456	NA	NA	0.5556	2.564	3	8	NA	NA	2.66667	NA	NA	7	NA	NA
IL-1β	Missault, 2014	Rats	Wistar-Hannover	4	SC	G15	M&F	G15	CNS	mRNA	Fold change	No effect	1.22	3.244	NA	NA	0.5556	4.664	3	8	NA	NA	2.66667	NA	NA	7	NA	NA
IL-1β	Missault, 2014	Rats	Wistar-Hannover	8	SC	G15	M&F	G15	CNS	mRNA	Fold change	No effect	1.22	0.494	NA	NA	0.5556	0.2732	3	8	NA	NA	2.66667	NA	NA	7	NA	NA
IL-6	Missault, 2014	Rats	Wistar-Hannover	2	SC	G15	M&F	G15	CNS	mRNA	Fold change	No effect	1.415	3.039	NA	NA	1.61	1.102	3	6	NA	NA	2	NA	NA	3	NA	NA
IL-6	Missault, 2014	Rats	Wistar-Hannover	4	SC	G15	M&F	G15	CNS	mRNA	Fold change	No effect	1.415	5	NA	NA	1.61	6.918	3	6	NA	NA	2	NA	NA	4	NA	NA
IL-6	Missault, 2014	Rats	Wistar-Hannover	8	SC	G15	M&F	G15	CNS	mRNA	Fold change	No effect	1.415	2.513	NA	NA	1.61	0.9968	3	6	NA	NA	2	NA	NA	5	NA	NA
IL-6	Missault, 2014	Rats	Wistar-Hannover	2	SC	G9	M&F	G9	CNS	mRNA	Fold change	No effect	1.739	2.008	NA	NA	1.703	0.9636	3	6	NA	NA	2	NA	NA	6	NA	NA
IL-6	Missault, 2014	Rats	Wistar-Hannover	4	SC	G9	M&F	G9	CNS	mRNA	Fold change	No effect	1.739	17.67	NA	NA	1.703	28.48	3	6	NA	NA	2	NA	NA	7	NA	NA
IL-6	Missault, 2014	Rats	Wistar-Hannover	8	SC	G9	M&F	G9	CNS	mRNA	Fold change	No effect	1.739	1.336	NA	NA	1.703	0.4537	3	6	NA	NA	2	NA	NA	8	NA	NA
TNF-α/Tumor necrosis factor	Missault, 2014	Rats	Wistar-Hannover	2	SC	G9	M&F	G9	CNS	mRNA	Fold change	No effect	1.245	1.045	NA	NA	0.8633	0.3422	3	6	NA	NA	2	NA	NA	6	NA	NA
TNF-α/Tumor necrosis factor	Missault, 2014	Rats	Wistar-Hannover	4	SC	G9	M&F	G9	CNS	mRNA	Fold change	No effect	1.245	2.582	NA	NA	0.8633	2.712	3	6	NA	NA	2	NA	NA	7	NA	NA
TNF-α/Tumor necrosis factor	Missault, 2014	Rats	Wistar-Hannover	8	SC	G9	M&F	G9	CNS	mRNA	Fold change	No effect	1.245	0.667	NA	NA	0.8633	0.3081	3	6	NA	NA	2	NA	NA	8	NA	NA
TNF-α/Tumor necrosis factor	Missault, 2014	Rats	Wistar-Hannover	2	SC	G15	M&F	G15	CNS	mRNA	Fold change	No effect	1.459	2.157	NA	NA	1.231	2.487	3	7	NA	NA	2.33333	NA	NA	7	NA	NA
TNF-α/Tumor necrosis factor	Missault, 2014	Rats	Wistar-Hannover	4	SC	G15	M&F	G15	CNS	mRNA	Fold change	No effect	1.459	1.258	NA	NA	1.231	1.108	3	7	NA	NA	2.33333	NA	NA	6	NA	NA
TNF-α/Tumor necrosis factor	Missault, 2014	Rats	Wistar-Hannover	8	SC	G15	M&F	G15	CNS	mRNA	Fold change	No effect	1.459	1.546	NA	NA	1.231	1.013	3	7	NA	NA	2.33333	NA	NA	7	NA	NA
CXCL1/KC/Growth-regulated alpha protein	Mueller, 2019	Mice	C57BL/6N	5	IV	G12	NR	G12	Brain	Protein	pg/mg protein	Increased in MIA	NA	NA	NA	NA	NA	NA	NA	6-7	6	7	NA	NA	NA	6-7	6	7
CXCL1/KC/Growth-regulated alpha protein	Mueller, 2019	Mice	C57BL/6N	5	IV	G12	NR	G12	Brain	Protein	pg/mg protein	Increased in MIA	NA	NA	NA	NA	NA	NA	NA	6-7	6	7	NA	NA	NA	6-7	6	7
CXCL1/KC/Growth-regulated alpha protein	Mueller, 2019	Mice	C57BL/6N	5	IV	G12	NR	G12	Brain	Protein	pg/mg protein	Increased in MIA	NA	NA	NA	NA	NA	NA	NA	6-7	6	7	NA	NA	NA	6-7	6	7
CXCL1/KC/Growth-regulated alpha protein	Mueller, 2019	Mice	C57BL/6N	5	IV	G12	NR	G12	Brain	Protein	pg/mg protein	Increased in MIA	NA	NA	NA	NA	NA	NA	NA	6-7	6	7	NA	NA	NA	6-7	6	7
CXCL1/KC/Growth-regulated alpha protein	Mueller, 2019	Mice	C57BL/6N	5	IV	G12	NR	G12	Brain	Protein	pg/mg protein	Increased in MIA	NA	NA	NA	NA	NA	NA	NA	6-7	6	7	NA	NA	NA	6-7	6	7
CXCL1/KC/Growth-regulated alpha protein	Mueller, 2019	Mice	C57BL/6N	5	IV	G12	NR	G12	Brain	Protein	pg/mg protein	No effect	NA	NA	NA	NA	NA	NA	NA	6-7	6	7	NA	NA	NA	6-7	6	7
IL-10	Mueller, 2019	Mice	C57BL/6N	5	IV	G12	NR	G12	Brain	Protein	pg/mg protein	No effect	1.16	1.21	0.164	0.136	0.433903	0.359822	2	6-7	6	7	NA	3	3.5	6-7	6	7
IL-10	Mueller, 2019	Mice	C57BL/6N	5	IV	G12	NR	G12	Brain	Protein	pg/mg protein	No effect	1.16	1.36	0.164	0.174	0.433903	0.460361	2	6-7	6	7	NA	3	3.5	6-7	6	7
IL-10	Mueller, 2019	Mice	C57BL/6N	5	IV	G12	NR	G12	Brain	Protein	pg/mg protein	No effect	1.25	1.1	0.138	0.138	0.365114	0.365114	4	6-7	6	7	NA	1.5	1.75	6-7	6	7
IL-10	Mueller, 2019	Mice	C57BL/6N	5	IV	G12	NR	G12	Brain	Protein	pg/mg protein	No effect	1.25	1.42	0.138	0.295	0.365114	0.780497	4	6-7	6	7	NA	1.5	1.75	6-7	6	7
IL-10	Mueller, 2019	Mice	C57BL/6N	5	IV	G12	NR	G12	Brain	Protein	pg/mg protein	No effect	1.25	1.43	0.138	0.24	0.365114	0.63498	4	6-7	6	7	NA	1.5	1.75	6-7	6	7
IL-10	Mueller, 2019	Mice	C57BL/6N	5	IV	G12	NR	G12	Brain	Protein	pg/mg protein	No effect	1.25	1.64	0.138	0.203	0.365114	0.537088	4	6-7	6	7	NA	1.5	1.75	6-7	6	7
IL-17	Mueller, 2019	Mice	C57BL/6N	5	IV	G12	NR	G12	Brain	Protein	pg/mg protein	No effect	NA	NA	NA	NA	NA	NA	NA	6-7	6	7	NA	NA	NA	6-7	6	7
IL-17	Mueller, 2019	Mice	C57BL/6N	5	IV	G12	NR	G12	Brain	Protein	pg/mg protein	No effect	NA	NA	NA	NA	NA	NA	NA	6-7	6	7	NA	NA	NA	6-7	6	7
IL-17	Mueller, 2019	Mice	C57BL/6N	5	IV	G12	NR	G12	Brain	Protein	pg/mg protein	No effect	NA	NA	NA	NA	NA	NA	NA	6-7	6	7	NA	NA	NA	6-7	6	7
IL-17	Mueller, 2019	Mice	C57BL/6N	5	IV	G12	NR	G12	Brain	Protein	pg/mg protein	No effect	NA	NA	NA	NA	NA	NA	NA	6-7	6	7	NA	NA	NA	6-7	6	7
IL-17	Mueller, 2019	Mice	C57BL/6N	5	IV	G12	NR	G12	Brain	Protein	pg/mg protein	No effect	NA	NA	NA	NA	NA	NA	NA	6-7	6	7	NA	NA	NA	6-7	6	7
IL-17	Mueller, 2019	Mice	C57BL/6N	5	IV	G12	NR	G12	Brain	Protein	pg/mg protein	No effect	NA	NA	NA	NA	NA	NA	NA	6-7	6	7	NA	NA	NA	6-7	6	7
IL-1β	Mueller, 2019	Mice	C57BL/6N	5	IV	G12	NR	G12	Brain	Protein	pg/mg protein	No effect	0.0404	0.0364	0.00492	0.00281	0.0130171	0.00743456	2	6-7	6	7	NA	3	3.5	6-7	6	7
IL-1β	Mueller, 2019	Mice	C57BL/6N	5	IV	G12	NR	G12	Brain	Protein	pg/mg protein	No effect	0.0404	0.0409	0.00492	0.00574	0.0130171	0.0151866	2	6-7	6	7	NA	3	3.5	6-7	6	7
IL-1β	Mueller, 2019	Mice	C57BL/6N	5	IV	G12	NR	G12	Brain	Protein	pg/mg protein	No effect	0.0431	0.029	0.00442	0.00304	0.0116942	0.00804308	4	6-7	6	7	NA	1.5	1.75	6-7	6	7
IL-1β	Mueller, 2019	Mice	C57BL/6N	5	IV	G12	NR	G12	Brain	Protein	pg/mg protein	No effect	0.0431	0.0404	0.00442	0.00581	0.0116942	0.0153718	4	6-7	6	7	NA	1.5	1.75	6-7	6	7
IL-1β	Mueller, 2019	Mice	C57BL/6N	5	IV	G12	NR	G12	Brain	Protein	pg/mg protein	No effect	0.0431	0.0418	0.00442	0.00529	0.0116942	0.013996	4	6-7	6	7	NA	1.5	1.75	6-7	6	7
IL-1β	Mueller, 2019	Mice	C57BL/6N	5	IV	G12	NR	G12	Brain	Protein	pg/mg protein	No effect	0.0431	0.0437	0.00442	0.00719	0.0116942	0.019023	4	6-7	6	7	NA	1.5	1.75	6-7	6	7
IL-6	Mueller, 2019	Mice	C57BL/6N	5	IV	G12	NR	G12	Brain	Protein	pg/mg protein	Increased in MIA	0.73	1.83	0.056	0.282	0.148162	0.746102	2	6-7	6	7	NA	3	3.5	6-7	6	7	1.63
IL-6	Mueller, 2019	Mice	C57BL/6N	5	IV	G12	NR	G12	Brain	Protein	pg/mg protein	Increased in MIA	0.73	2.24	0.056	0.268	0.148162	0.709061	2	6-7	6	7	NA	3	3.5	6-7	6	7	2.36
IL-6	Mueller, 2019	Mice	C57BL/6N	5	IV	G12	NR	G12	Brain	Protein	pg/mg protein	No effect	0.76	0.95	0.092	0.069	0.243409	0.182557	4	6-7	6	7	NA	1.5	1.75	6-7	6	7	0.89
IL-6	Mueller, 2019	Mice	C57BL/6N	5	IV	G12	NR	G12	Brain	Protein	pg/mg protein	Increased in MIA	0.76	1.66	0.092	0.277	0.243409	0.732873	4	6-7	6	7	NA	1.5	1.75	6-7	6	7	1.17
IL-6	Mueller, 2019	Mice	C57BL/6N	5	IV	G12	NR	G12	Brain	Protein	pg/mg protein	Increased in MIA	0.76	2.26	0.092	0.369	0.243409	0.976282	4	6-7	6	7	NA	1.5	1.75	6-7	6	7	1.46
IL-6	Mueller, 2019	Mice	C57BL/6N	5	IV	G12	NR	G12	Brain	Protein	pg/mg protein	Increased in MIA	0.76	3.76	0.092	0.737	0.243409	1.94992	4	6-7	6	7	NA	1.5	1.75	6-7	6	7	1.48
MCP-1/C-C motif chemokine 2	Mueller, 2019	Mice	C57BL/6N	5	IV	G12	NR	G12	Brain	Protein	pg/mg protein	Increased in MIA	NA	NA	NA	NA	NA	NA	NA	6-7	6	7	NA	NA	NA	6-7	6	7
MCP-1/C-C motif chemokine 2	Mueller, 2019	Mice	C57BL/6N	5	IV	G12	NR	G12	Brain	Protein	pg/mg protein	Increased in MIA	NA	NA	NA	NA	NA	NA	NA	6-7	6	7	NA	NA	NA	6-7	6	7
MCP-1/C-C motif chemokine 2	Mueller, 2019	Mice	C57BL/6N	5	IV	G12	NR	G12	Brain	Protein	pg/mg protein	Increased in MIA	NA	NA	NA	NA	NA	NA	NA	6-7	6	7	NA	NA	NA	6-7	6	7
MCP-1/C-C motif chemokine 2	Mueller, 2019	Mice	C57BL/6N	5	IV	G12	NR	G12	Brain	Protein	pg/mg protein	No effect	NA	NA	NA	NA	NA	NA	NA	6-7	6	7	NA	NA	NA	6-7	6	7
MCP-1/C-C motif chemokine 2	Mueller, 2019	Mice	C57BL/6N	5	IV	G12	NR	G12	Brain	Protein	pg/mg protein	No effect	NA	NA	NA	NA	NA	NA	NA	6-7	6	7	NA	NA	NA	6-7	6	7
MCP-1/C-C motif chemokine 2	Mueller, 2019	Mice	C57BL/6N	5	IV	G12	NR	G12	Brain	Protein	pg/mg protein	No effect	NA	NA	NA	NA	NA	NA	NA	6-7	6	7	NA	NA	NA	6-7	6	7
TNF-α/Tumor necrosis factor	Mueller, 2019	Mice	C57BL/6N	5	IV	G12	NR	G12	Brain	Protein	pg/mg protein	Increased in MIA	0.0804452	0.111924	0.0114467	0.00890302	0.0302852	0.0235552	2	6-7	6	7	NA	3	3.5	6-7	6	7
TNF-α/Tumor necrosis factor	Mueller, 2019	Mice	C57BL/6N	5	IV	G12	NR	G12	Brain	Protein	pg/mg protein	Increased in MIA	0.0804452	0.12027	0.0114467	0.0120827	0.0302852	0.0319677	2	6-7	6	7	NA	3	3.5	6-7	6	7
TNF-α/Tumor necrosis factor	Mueller, 2019	Mice	C57BL/6N	5	IV	G12	NR	G12	Brain	Protein	pg/mg protein	No effect	0.091	0.081	0.00694	0.00972	0.0183615	0.0257167	4	6-7	6	7	NA	1.5	1.75	6-7	6	7
TNF-α/Tumor necrosis factor	Mueller, 2019	Mice	C57BL/6N	5	IV	G12	NR	G12	Brain	Protein	pg/mg protein	Increased in MIA	0.091	0.126	0.00694	0.00972	0.0183615	0.0257167	4	6-7	6	7	NA	1.5	1.75	6-7	6	7
TNF-α/Tumor necrosis factor	Mueller, 2019	Mice	C57BL/6N	5	IV	G12	NR	G12	Brain	Protein	pg/mg protein	Increased in MIA	0.091	0.126	0.00694	0.01319	0.0183615	0.0348975	4	6-7	6	7	NA	1.5	1.75	6-7	6	7
TNF-α/Tumor necrosis factor	Mueller, 2019	Mice	C57BL/6N	5	IV	G12	NR	G12	Brain	Protein	pg/mg protein	Increased in MIA	0.091	0.134	0.00694	0.00694	0.0183615	0.0183615	4	6-7	6	7	NA	1.5	1.75	6-7	6	7
IL-6	Murray, 2019	Rats	Wistar	10	IP	G15	M	P21	Plasma	Protein	pg/ml	No effect	41.3421	42.1978	NA	NA	5.97482	5.34218	1	20	NA	NA	20	NA	NA	17	NA	NA	0.15
IL-6	Murray, 2019	Rats	Wistar	10	IP	G15	F	P21	Plasma	Protein	pg/ml	No effect	43.9729	43.731	NA	NA	4.7838	5.0606	1	20	NA	NA	20	NA	NA	20	NA	NA	-0.05
Furin	Nakamura 2019	Mice	C57BL/6	20	IP	G17.5	NR	G17.75	Brain	mRNA	Fold change	No effect	NA	NA	NA	NA	NA	NA	NA	4-5	4	5	NA	NA	NA	4-5	4	5
Furin	Nakamura 2019	Mice	C57BL/6	20	IP	G17.5	M&F	P91-98	Hippocampus	mRNA	Fold change	No effect	NA	NA	NA	NA	NA	NA	NA	4-5	4	5	NA	NA	NA	4-5	4	5
Furin	Nakamura 2019	Mice	C57BL/6	20	IP	G17.5	M&F	P91-98	Prefrontal cortex	mRNA	Fold change	No effect	NA	NA	NA	NA	NA	NA	NA	4-5	4	5	NA	NA	NA	4-5	4	5
IL-1β	Nakamura 2019	Mice	C57BL/6	20	IP	G17.5	NR	G17.75	Brain	mRNA	Fold change	No effect	NR	NR	NR	NR	NR	NR	1	4-5	4	5	NA	4	5	4-5	4	5
IL-1β	Nakamura 2019	Mice	C57BL/6	20	IP	G17.5	M&F	P91-98	Hippocampus	mRNA	Fold change	No effect	NR	NR	NR	NR	NR	NR	1	4-5	4	5	NA	4	5	4-5	4	5
IL-1β	Nakamura 2019	Mice	C57BL/6	20	IP	G17.5	M&F	P91-98	Prefrontal cortex	mRNA	Fold change	No effect	NR	NR	NR	NR	NR	NR	1	4-5	4	5	NA	4	5	4-5	4	5
IL-6	Nakamura 2019	Mice	C57BL/6	20	IP	G17.5	NR	G17.75	Brain	Protein	pg/g	Increased in MIA	431	1414.1	175.1	2087.5	678.159	7810.71	1	15	NA	NA	15	NA	NA	14	NA	NA	0.18
IL-6	Nakamura 2019	Mice	C57BL/6	20	IP	G17.5	NR	G17.75	Brain	mRNA	Fold change	Increased in MIA	NR	NR	NR	NR	NR	NR	1	4-5	4	5	NA	4	5	4-5	4	5
IL-6	Nakamura 2019	Mice	C57BL/6	20	IP	G17.5	M&F	P91-98	Hippocampus	mRNA	Fold change	No effect	NR	NR	NR	NR	NR	NR	1	4-5	4	5	NA	4	5	4-5	4	5
IL-6	Nakamura 2019	Mice	C57BL/6	20	IP	G17.5	M&F	P91-98	Prefrontal cortex	mRNA	Fold change	No effect	NR	NR	NR	NR	NR	NR	1	4-5	4	5	NA	4	5	4-5	4	5
IL-6R-α	Nakamura 2019	Mice	C57BL/6	20	IP	G17.5	NR	G17.75	Brain	mRNA	Fold change	No effect	NA	NA	NA	NA	NA	NA	NA	4-5	4	5	NA	NA	NA	4-5	4	5
IL-6R-α	Nakamura 2019	Mice	C57BL/6	20	IP	G17.5	M&F	P91-98	Hippocampus	mRNA	Fold change	No effect	NA	NA	NA	NA	NA	NA	NA	4-5	4	5	NA	NA	NA	4-5	4	5
IL-6R-α	Nakamura 2019	Mice	C57BL/6	20	IP	G17.5	M&F	P91-98	Prefrontal cortex	mRNA	Fold change	No effect	NA	NA	NA	NA	NA	NA	NA	4-5	4	5	NA	NA	NA	4-5	4	5
TGF-β-1	Nakamura 2019	Mice	C57BL/6	20	IP	G17.5	NR	G17.75	Brain	mRNA	Fold change	No effect	NA	NA	NA	NA	NA	NA	NA	4-5	4	5	NA	NA	NA	4-5	4	5
TGF-β-1	Nakamura 2019	Mice	C57BL/6	20	IP	G17.5	M&F	P91-98	Hippocampus	mRNA	Fold change	No effect	NA	NA	NA	NA	NA	NA	NA	4-5	4	5	NA	NA	NA	4-5	4	5
TGF-β-1	Nakamura 2019	Mice	C57BL/6	20	IP	G17.5	M&F	P91-98	Prefrontal cortex	mRNA	Fold change	No effect	NA	NA	NA	NA	NA	NA	NA	4-5	4	5	NA	NA	NA	4-5	4	5
TGF-β-2	Nakamura 2019	Mice	C57BL/6	20	IP	G17.5	NR	G17.75	Brain	mRNA	Fold change	No effect	NA	NA	NA	NA	NA	NA	NA	4-5	4	5	NA	NA	NA	4-5	4	5
TGF-β-2	Nakamura 2019	Mice	C57BL/6	20	IP	G17.5	M&F	P91-98	Hippocampus	mRNA	Fold change	No effect	NA	NA	NA	NA	NA	NA	NA	4-5	4	5	NA	NA	NA	4-5	4	5
TGF-β-2	Nakamura 2019	Mice	C57BL/6	20	IP	G17.5	M&F	P91-98	Prefrontal cortex	mRNA	Fold change	No effect	NA	NA	NA	NA	NA	NA	NA	4-5	4	5	NA	NA	NA	4-5	4	5
TNF-α/Tumor necrosis factor	Nakamura 2019	Mice	C57BL/6	20	IP	G17.5	NR	G17.75	Brain	mRNA	Fold change	No effect	NR	NR	NR	NR	NR	NR	1	4-5	4	5	NA	4	5	4-5	4	5
TNF-α/Tumor necrosis factor	Nakamura 2019	Mice	C57BL/6	20	IP	G17.5	M&F	P91-98	Hippocampus	mRNA	Fold change	Decreased in MIA	NR	NR	NR	NR	NR	NR	1	4-5	4	5	NA	4	5	4-5	4	5
TNF-α/Tumor necrosis factor	Nakamura 2019	Mice	C57BL/6	20	IP	G17.5	M&F	P91-98	Prefrontal cortex	mRNA	Fold change	No effect	NR	NR	NR	NR	NR	NR	1	4-5	4	5	NA	4	5	4-5	4	5
Ig-κ light chain	Oh-Nishi, 2016	Rats	Wistar	4	IP	G15,G16,G17,G18	M	P112	Serum	Protein	% of control	Increased in MIA	NA	NA	NA	NA	NA	NA	NA	7	NA	NA	NA	NA	NA	7	NA	NA
Ig-κ light chain	Oh-Nishi, 2016	Rats	Wistar	4	IP	G15,G16,G17,G18	M	P3	Serum	Protein	% of control	Increased in MIA	NA	NA	NA	NA	NA	NA	NA	6	NA	NA	NA	NA	NA	6	NA	NA
IL-1β	Oh-Nishi, 2016	Rats	Wistar	4	IP	G15,G16,G17,G18	M	P63-P112	Serum	Protein	pg/ml	ND (Intervention only)	NR	ND	NR	ND	NR	ND	1	NR	NR	NR	NA	NA	NA	7	NA	NA
IL-6	Oh-Nishi, 2016	Rats	Wistar	4	IP	G15,G16,G17,G18	M	P63-P112	Serum	Protein	pg/ml	ND (Intervention only)	NR	ND	NR	ND	NR	ND	1	NR	NR	NR	NA	NA	NA	7	NA	NA
TNF-α/Tumor necrosis factor	Oh-Nishi, 2016	Rats	Wistar	4	IP	G15,G16,G17,G18	M	P63-P112	Serum	Protein	pg/ml	ND (Intervention only)	NR	ND	NR	ND	NR	ND	1	NR	NR	NR	NA	NA	NA	7	NA	NA
CXCL1/KC/Growth-regulated alpha protein	Openshaw, 2019	Mice	C57BL/6	20	SC	G12.5	M&F	G12.5	Brain	Protein	pg/mg	ND	NA	NA	NA	NA	NA	NA	NA	4	NA	NA	NA	NA	NA	4	NA	NA
CXCL10/IP-10	Openshaw, 2019	Mice	C57BL/6	20	SC	G12.5	M&F	G12.5	Brain	Protein	pg/mg	Increased in MIA	NA	NA	NA	NA	NA	NA	NA	4	NA	NA	NA	NA	NA	4	NA	NA
CXCL9/MIG	Openshaw, 2019	Mice	C57BL/6	20	SC	G12.5	M&F	G12.5	Brain	Protein	pg/mg	ND	NA	NA	NA	NA	NA	NA	NA	4	NA	NA	NA	NA	NA	4	NA	NA
FGF-2	Openshaw, 2019	Mice	C57BL/6	20	SC	G12.5	M&F	G12.5	Brain	Protein	pg/mg	No effect	NA	NA	NA	NA	NA	NA	NA	4	NA	NA	NA	NA	NA	4	NA	NA
GM-CSF	Openshaw, 2019	Mice	C57BL/6	20	SC	G12.5	M&F	G12.5	Brain	Protein	pg/mg	ND	NA	NA	NA	NA	NA	NA	NA	4	NA	NA	NA	NA	NA	4	NA	NA
IFN-γ	Openshaw, 2019	Mice	C57BL/6	20	SC	G12.5	M&F	G12.5	Brain	Protein	pg/mg	ND	ND	ND	ND	ND	ND	ND	1	4	NA	NA	4	NA	NA	4	NA	NA
IL-10	Openshaw, 2019	Mice	C57BL/6	20	SC	G12.5	M&F	G12.5	Brain	Protein	pg/mg	ND	ND	ND	ND	ND	ND	ND	1	4	NA	NA	4	NA	NA	4	NA	NA
IL-12 (p40)/IL-12B	Openshaw, 2019	Mice	C57BL/6	20	SC	G12.5	M&F	G12.5	Brain	Protein	pg/mg	ND	NA	NA	NA	NA	NA	NA	NA	4	NA	NA	NA	NA	NA	4	NA	NA
IL-13	Openshaw, 2019	Mice	C57BL/6	20	SC	G12.5	M&F	G12.5	Brain	Protein	pg/mg	ND	NA	NA	NA	NA	NA	NA	NA	4	NA	NA	NA	NA	NA	4	NA	NA
IL-17	Openshaw, 2019	Mice	C57BL/6	20	SC	G12.5	M&F	G12.5	Brain	Protein	pg/mg	ND	NA	NA	NA	NA	NA	NA	NA	4	NA	NA	NA	NA	NA	4	NA	NA
IL-1α	Openshaw, 2019	Mice	C57BL/6	20	SC	G12.5	M&F	G12.5	Brain	Protein	pg/mg	ND	NA	NA	NA	NA	NA	NA	NA	4	NA	NA	NA	NA	NA	4	NA	NA
IL-1β	Openshaw, 2019	Mice	C57BL/6	20	SC	G12.5	M&F	G12.5	Brain	Protein	pg/mg	ND	ND	ND	ND	ND	ND	ND	1	4	NA	NA	4	NA	NA	4	NA	NA
IL-2	Openshaw, 2019	Mice	C57BL/6	20	SC	G12.5	M&F	G12.5	Brain	Protein	pg/mg	ND	NA	NA	NA	NA	NA	NA	NA	4	NA	NA	NA	NA	NA	4	NA	NA
IL-4	Openshaw, 2019	Mice	C57BL/6	20	SC	G12.5	M&F	G12.5	Brain	Protein	pg/mg	ND	ND	ND	ND	ND	ND	ND	1	4	NA	NA	4	NA	NA	4	NA	NA
IL-5	Openshaw, 2019	Mice	C57BL/6	20	SC	G12.5	M&F	G12.5	Brain	Protein	pg/mg	ND	NA	NA	NA	NA	NA	NA	NA	4	NA	NA	NA	NA	NA	4	NA	NA
IL-6	Openshaw, 2019	Mice	C57BL/6	20	SC	G12.5	M&F	G12.5	Brain	Protein	pg/mg	ND	ND	ND	ND	ND	ND	ND	1	4	NA	NA	4	NA	NA	4	NA	NA
MCP-1/C-C motif chemokine 2	Openshaw, 2019	Mice	C57BL/6	20	SC	G12.5	M&F	G12.5	Brain	Protein	pg/mg	No effect	NA	NA	NA	NA	NA	NA	NA	4	NA	NA	NA	NA	NA	4	NA	NA
MIP-1α/C-C motif chemokine 3	Openshaw, 2019	Mice	C57BL/6	20	SC	G12.5	M&F	G12.5	Brain	Protein	pg/mg	ND	NA	NA	NA	NA	NA	NA	NA	4	NA	NA	NA	NA	NA	4	NA	NA
RANTES/C-C motif chemokine 5	Openshaw, 2019	Mice	C57BL/6	20	SC	G12.5	M&F	G12.5	Brain	Protein	pg/mg	Increased in MIA	NA	NA	NA	NA	NA	NA	NA	4	NA	NA	NA	NA	NA	4	NA	NA
TNF-α/Tumor necrosis factor	Openshaw, 2019	Mice	C57BL/6	20	SC	G12.5	M&F	G12.5	Brain	Protein	pg/mg	ND	ND	ND	ND	ND	ND	ND	1	4	NA	NA	4	NA	NA	4	NA	NA
VEGF-A	Openshaw, 2019	Mice	C57BL/6	20	SC	G12.5	M&F	G12.5	Brain	Protein	pg/mg	No effect	NA	NA	NA	NA	NA	NA	NA	4	NA	NA	NA	NA	NA	4	NA	NA
IFN-γ	Pacheco-Lopez, 2013	Mice	C57BL/6J	5	IV	G9	M	P30	Plasma	Protein	pg/ml	No effect	22.76	20.26	2.57	2.57	7.26906	7.26906	1	8	NA	NA	8	NA	NA	8	NA	NA
IFN-γ	Pacheco-Lopez, 2013	Mice	C57BL/6J	5	IV	G9	M	P70	Plasma	Protein	pg/ml	Decreased in MIA	37.47	18.79	6.04	1.87	18.12	5.61	1	9	NA	NA	9	NA	NA	9	NA	NA
IL-10	Pacheco-Lopez, 2013	Mice	C57BL/6J	5	IV	G9	M	P30	Plasma	Protein	pg/ml	No effect	1.81	1.48	0.56	0.43	1.58392	1.21622	1	8	NA	NA	8	NA	NA	8	NA	NA
IL-10	Pacheco-Lopez, 2013	Mice	C57BL/6J	5	IV	G9	M	P70	Plasma	Protein	pg/ml	No effect	5.85	5.52	0.76	0.28	2.28	0.84	1	9	NA	NA	9	NA	NA	9	NA	NA
IL-1β	Pacheco-Lopez, 2013	Mice	C57BL/6J	5	IV	G9	M	P30	Plasma	Protein	pg/ml	ND	ND	ND	ND	ND	ND	ND	1	8	NA	NA	8	NA	NA	8	NA	NA
IL-1β	Pacheco-Lopez, 2013	Mice	C57BL/6J	5	IV	G9	M	P70	Plasma	Protein	pg/ml	ND	ND	ND	ND	ND	ND	ND	1	9	NA	NA	9	NA	NA	9	NA	NA
IL-2	Pacheco-Lopez, 2013	Mice	C57BL/6J	5	IV	G9	M	P30	Plasma	Protein	pg/ml	No effect	NA	NA	NA	NA	NA	NA	NA	8	NA	NA	NA	NA	NA	8	NA	NA
IL-2	Pacheco-Lopez, 2013	Mice	C57BL/6J	5	IV	G9	M	P70	Plasma	Protein	pg/ml	Decreased in MIA	NA	NA	NA	NA	NA	NA	NA	9	NA	NA	NA	NA	NA	9	NA	NA
IL-6	Pacheco-Lopez, 2013	Mice	C57BL/6J	5	IV	G9	M	P70	Plasma	Protein	pg/ml	No effect	0.57	0.67	0.24	0.31	0.72	0.93	1	9	NA	NA	9	NA	NA	9	NA	NA	0.12
IL-6	Pacheco-Lopez, 2013	Mice	C57BL/6J	5	IV	G9	M	P30	Plasma	Protein	pg/ml	Decreased in MIA	1.98	0.64	0.34	0.3	0.961665	0.848528	1	8	NA	NA	8	NA	NA	8	NA	NA	-1.399
TNF-α/Tumor necrosis factor	Pacheco-Lopez, 2013	Mice	C57BL/6J	5	IV	G9	M	P70	Plasma	Protein	pg/ml	No effect	4.47	3.56	0.69	0.46	2.07	1.38	1	9	NA	NA	9	NA	NA	9	NA	NA
TNF-α/Tumor necrosis factor	Pacheco-Lopez, 2013	Mice	C57BL/6J	5	IV	G9	M	P30	Plasma	Protein	pg/ml	Decreased in MIA	7.87	1.66	1.42	0.63	4.01637	1.78191	1	8	NA	NA	8	NA	NA	8	NA	NA
CXCL5/LIX	Pratt, 2013	Mice	C57BL/6J	20	IP	G12.5	NR	G16.5	Brain CD11b+ cells	Protein	Δ log pg/mg protein	Increased in MIA	NA	NA	NA	NA	NA	NA	NA	6	NA	NA	NA	NA	NA	6	NA	NA
Eotaxin	Pratt, 2013	Mice	C57BL/6J	20	IP	G12.5	NR	G16.5	Brain CD11b+ cells	Protein	Δ log pg/mg protein	Increased in MIA	NA	NA	NA	NA	NA	NA	NA	6	NA	NA	NA	NA	NA	6	NA	NA
GM-CSF	Pratt, 2013	Mice	C57BL/6J	20	IP	G12.5	NR	G16.5	Brain CD11b+ cells	Protein	Δ log pg/mg protein	Increased in MIA	NA	NA	NA	NA	NA	NA	NA	6	NA	NA	NA	NA	NA	6	NA	NA
IL-10	Pratt, 2013	Mice	C57BL/6J	20	IP	G12.5	NR	G16.5	Brain CD11b+ cells	mRNA	Fold change	No effect	NR	NA	NR	NA	NR	NA	1	4	NA	NA	4	NA	NA	4	NA	NA
IL-1α	Pratt, 2013	Mice	C57BL/6J	20	IP	G12.5	NR	G16.5	Brain CD11b+ cells	Protein	Δ log pg/mg protein	Increased in MIA	NA	NA	NA	NA	NA	NA	NA	6	NA	NA	NA	NA	NA	6	NA	NA
IL-1β	Pratt, 2013	Mice	C57BL/6J	20	IP	G12.5	NR	G16.5	Brain CD11b+ cells	mRNA	Fold change	No effect	NR	NA	NR	NA	NR	NA	1	4	NA	NA	4	NA	NA	4	NA	NA
IL-1β	Pratt, 2013	Mice	C57BL/6J	20	IP	G12.5	NR	G16.5	Brain CD11b+ cells	Protein	Δ log pg/mg protein	No effect	NR	NR	NR	NR	NR	NR	1	6	NA	NA	6	NA	NA	6	NA	NA
IL-4	Pratt, 2013	Mice	C57BL/6J	20	IP	G12.5	NR	G16.5	Brain CD11b+ cells	Protein	Δ log pg/mg protein	Increased in MIA	NR	NR	NR	NR	NR	NR	1	6	NA	NA	6	NA	NA	6	NA	NA
IL-6	Pratt, 2013	Mice	C57BL/6J	20	IP	G12.5	NR	G16.5	Brain CD11b+ cells	mRNA	Fold change	Increased in MIA	NR	NA	NR	NA	NR	NA	1	4	NA	NA	4	NA	NA	4	NA	NA
IL-6	Pratt, 2013	Mice	C57BL/6J	20	IP	G12.5	NR	G16.5	Brain CD11b+ cells	Protein	Δ log pg/mg protein	No effect	NR	NR	NR	NR	NR	NR	1	6	NA	NA	6	NA	NA	6	NA	NA
IL-9	Pratt, 2013	Mice	C57BL/6J	20	IP	G12.5	NR	G16.5	Brain CD11b+ cells	Protein	Δ log pg/mg protein	Increased in MIA	NA	NA	NA	NA	NA	NA	NA	6	NA	NA	NA	NA	NA	6	NA	NA
MCP-1/C-C motif chemokine 2	Pratt, 2013	Mice	C57BL/6J	20	IP	G12.5	NR	G16.5	Brain CD11b+ cells	Protein	Δ log pg/mg protein	No effect	NA	NA	NA	NA	NA	NA	NA	6	NA	NA	NA	NA	NA	6	NA	NA
MCSF	Pratt, 2013	Mice	C57BL/6J	20	IP	G12.5	NR	G16.5	Brain CD11b+ cells	Protein	Δ log pg/mg protein	Increased in MIA	NA	NA	NA	NA	NA	NA	NA	6	NA	NA	NA	NA	NA	6	NA	NA
MIP-1β/C-C motif chemokine 4	Pratt, 2013	Mice	C57BL/6J	20	IP	G12.5	NR	G16.5	Brain CD11b+ cells	Protein	Δ log pg/mg protein	Increased in MIA	NA	NA	NA	NA	NA	NA	NA	6	NA	NA	NA	NA	NA	6	NA	NA
RANTES/C-C motif chemokine 5	Pratt, 2013	Mice	C57BL/6J	20	IP	G12.5	NR	G16.5	Brain CD11b+ cells	Protein	Δ log pg/mg protein	Increased in MIA	NA	NA	NA	NA	NA	NA	NA	6	NA	NA	NA	NA	NA	6	NA	NA
TNF-α/Tumor necrosis factor	Pratt, 2013	Mice	C57BL/6J	20	IP	G12.5	NR	G16.5	Brain CD11b+ cells	mRNA	Fold change	No effect	NR	NA	NR	NA	NR	NA	1	4	NA	NA	4	NA	NA	4	NA	NA
TNF-α/Tumor necrosis factor	Pratt, 2013	Mice	C57BL/6J	20	IP	G12.5	NR	G16.5	Brain CD11b+ cells	Protein	Δ log pg/mg protein	No effect	NR	NR	NR	NR	NR	NR	1	6	NA	NA	6	NA	NA	6	NA	NA
IL-6	Ratnayake, 2014	Spiny mice	NA	5	SC	G20	NR	G20	Brain	mRNA	Fold change	No effect	1	0.43	0.37	0.17	0.827345	0.380132	1	5	NA	NA	5	NA	NA	5	NA	NA
IL-6	Ratnayake, 2014	Spiny mice	NA	5	SC	G20	NR	G21	Brain	mRNA	Fold change	No effect	1.13	0.56	0.5495	0.1385	1.22872	0.309695	1	5	NA	NA	5	NA	NA	5	NA	NA
TNF-α/Tumor necrosis factor	Ratnayake, 2014	Spiny mice	NA	5	SC	G20	NR	G20	Brain	mRNA	Fold change	Decreased in MIA	1	0.35	0.21	0.09	0.469574	0.201246	1	5	NA	NA	5	NA	NA	5	NA	NA
TNF-α/Tumor necrosis factor	Ratnayake, 2014	Spiny mice	NA	5	SC	G20	NR	G21	Brain	mRNA	Fold change	Decreased in MIA	1.02	0.6	0.33	0.14	0.737902	0.31305	1	5	NA	NA	5	NA	NA	5	NA	NA
CXCL8/IL-8	Rose, 2017	Rhesus monkeys	NA	0.25	Injection	G43,G44,G46,G100,G101,G103	M&F	~P1338	Plasma	Protein	pg/ml	No effect	NA	NA	NA	NA	NA	NA	NA	11	NA	NA	NA	NA	NA	13	NA	NA
CXCL8/IL-8	Rose, 2017	Rhesus monkeys	NA	0.25	Injection	G43,G44,G46,G100,G101,G103	M&F	~P395	Plasma	Protein	pg/ml	No effect	NA	NA	NA	NA	NA	NA	NA	11	NA	NA	NA	NA	NA	13	NA	NA
G-CSF	Rose, 2017	Rhesus monkeys	NA	0.25	Injection	G43,G44,G46,G100,G101,G103	M&F	~P1338	Plasma	Protein	pg/ml	No effect	NA	NA	NA	NA	NA	NA	NA	11	NA	NA	NA	NA	NA	13	NA	NA
G-CSF	Rose, 2017	Rhesus monkeys	NA	0.25	Injection	G43,G44,G46,G100,G101,G103	M&F	~P395	Plasma	Protein	pg/ml	Increased in MIA	NA	NA	NA	NA	NA	NA	NA	11	NA	NA	NA	NA	NA	13	NA	NA
GM-CSF	Rose, 2017	Rhesus monkeys	NA	0.25	Injection	G43,G44,G46,G100,G101,G103	M&F	~P1338	Plasma	Protein	pg/ml	No effect	NA	NA	NA	NA	NA	NA	NA	11	NA	NA	NA	NA	NA	13	NA	NA
GM-CSF	Rose, 2017	Rhesus monkeys	NA	0.25	Injection	G43,G44,G46,G100,G101,G103	M&F	~P395	Plasma	Protein	pg/ml	No effect	NA	NA	NA	NA	NA	NA	NA	11	NA	NA	NA	NA	NA	13	NA	NA
IFN-γ	Rose, 2017	Rhesus monkeys	NA	0.25	Injection	G43,G44,G46,G100,G101,G103	M&F	~P1338	Plasma	Protein	pg/ml	No effect	NR	NR	NR	NR	NR	NR	1	11	NA	NA	11	NA	NA	13	NA	NA
IFN-γ	Rose, 2017	Rhesus monkeys	NA	0.25	Injection	G43,G44,G46,G100,G101,G103	M&F	~P395	Plasma	Protein	pg/ml	Increased in MIA	NR	NR	NR	NR	NR	NR	1	11	NA	NA	11	NA	NA	13	NA	NA
IL-10	Rose, 2017	Rhesus monkeys	NA	0.25	Injection	G43,G44,G46,G100,G101,G103	M&F	~P1338	Plasma	Protein	pg/ml	No effect	NR	NR	NR	NR	NR	NR	1	11	NA	NA	11	NA	NA	13	NA	NA
IL-10	Rose, 2017	Rhesus monkeys	NA	0.25	Injection	G43,G44,G46,G100,G101,G103	M&F	~P395	Plasma	Protein	pg/ml	No effect	NR	NR	NR	NR	NR	NR	1	11	NA	NA	11	NA	NA	13	NA	NA
IL-12 (p40)/IL-12B	Rose, 2017	Rhesus monkeys	NA	0.25	Injection	G43,G44,G46,G100,G101,G103	M&F	~P1338	Plasma	Protein	pg/ml	No effect	NA	NA	NA	NA	NA	NA	NA	11	NA	NA	NA	NA	NA	13	NA	NA
IL-12 (p40)/IL-12B	Rose, 2017	Rhesus monkeys	NA	0.25	Injection	G43,G44,G46,G100,G101,G103	M&F	~P395	Plasma	Protein	pg/ml	No effect	NA	NA	NA	NA	NA	NA	NA	11	NA	NA	NA	NA	NA	13	NA	NA
IL-13	Rose, 2017	Rhesus monkeys	NA	0.25	Injection	G43,G44,G46,G100,G101,G103	M&F	~P1338	Plasma	Protein	pg/ml	No effect	NA	NA	NA	NA	NA	NA	NA	11	NA	NA	NA	NA	NA	13	NA	NA
IL-13	Rose, 2017	Rhesus monkeys	NA	0.25	Injection	G43,G44,G46,G100,G101,G103	M&F	~P395	Plasma	Protein	pg/ml	Increased in MIA	NA	NA	NA	NA	NA	NA	NA	11	NA	NA	NA	NA	NA	13	NA	NA
IL-17	Rose, 2017	Rhesus monkeys	NA	0.25	Injection	G43,G44,G46,G100,G101,G103	M&F	~P1338	Plasma	Protein	pg/ml	No effect	NA	NA	NA	NA	NA	NA	NA	11	NA	NA	NA	NA	NA	13	NA	NA
IL-17	Rose, 2017	Rhesus monkeys	NA	0.25	Injection	G43,G44,G46,G100,G101,G103	M&F	~P395	Plasma	Protein	pg/ml	ND	NA	NA	NA	NA	NA	NA	NA	11	NA	NA	NA	NA	NA	13	NA	NA
IL-1β	Rose, 2017	Rhesus monkeys	NA	0.25	Injection	G43,G44,G46,G100,G101,G103	M&F	~P1338	Plasma	Protein	pg/ml	No effect	NR	NR	NR	NR	NR	NR	1	11	NA	NA	11	NA	NA	13	NA	NA
IL-1β	Rose, 2017	Rhesus monkeys	NA	0.25	Injection	G43,G44,G46,G100,G101,G103	M&F	~P395	Plasma	Protein	pg/ml	No effect	NR	NR	NR	NR	NR	NR	1	11	NA	NA	11	NA	NA	13	NA	NA
IL-2	Rose, 2017	Rhesus monkeys	NA	0.25	Injection	G43,G44,G46,G100,G101,G103	M&F	~P1338	Plasma	Protein	pg/ml	No effect	NA	NA	NA	NA	NA	NA	NA	11	NA	NA	NA	NA	NA	13	NA	NA
IL-2	Rose, 2017	Rhesus monkeys	NA	0.25	Injection	G43,G44,G46,G100,G101,G103	M&F	~P395	Plasma	Protein	pg/ml	Increased in MIA	NA	NA	NA	NA	NA	NA	NA	11	NA	NA	NA	NA	NA	13	NA	NA
IL-4	Rose, 2017	Rhesus monkeys	NA	0.25	Injection	G43,G44,G46,G100,G101,G103	M&F	~P1338	Plasma	Protein	pg/ml	ND	NR	NR	NR	NR	NR	NR	1	11	NA	NA	11	NA	NA	13	NA	NA
IL-4	Rose, 2017	Rhesus monkeys	NA	0.25	Injection	G43,G44,G46,G100,G101,G103	M&F	~P395	Plasma	Protein	pg/ml	ND	NR	NR	NR	NR	NR	NR	1	11	NA	NA	11	NA	NA	13	NA	NA
IL-5	Rose, 2017	Rhesus monkeys	NA	0.25	Injection	G43,G44,G46,G100,G101,G103	M&F	~P1338	Plasma	Protein	pg/ml	No effect	NA	NA	NA	NA	NA	NA	NA	11	NA	NA	NA	NA	NA	13	NA	NA
IL-5	Rose, 2017	Rhesus monkeys	NA	0.25	Injection	G43,G44,G46,G100,G101,G103	M&F	~P395	Plasma	Protein	pg/ml	No effect	NA	NA	NA	NA	NA	NA	NA	11	NA	NA	NA	NA	NA	13	NA	NA
IL-6	Rose, 2017	Rhesus monkeys	NA	0.25	Injection	G43,G44,G46,G100,G101,G103	M&F	~P1338	Plasma	Protein	pg/ml	No effect	NR	NR	NR	NR	NR	NR	1	11	NA	NA	11	NA	NA	13	NA	NA
IL-6	Rose, 2017	Rhesus monkeys	NA	0.25	Injection	G43,G44,G46,G100,G101,G103	M&F	~P395	Plasma	Protein	pg/ml	ND	NR	NR	NR	NR	NR	NR	1	11	NA	NA	11	NA	NA	13	NA	NA
MCP-1/C-C motif chemokine 2	Rose, 2017	Rhesus monkeys	NA	0.25	Injection	G43,G44,G46,G100,G101,G103	M&F	~P1338	Plasma	Protein	pg/ml	Increased in MIA	NA	NA	NA	NA	NA	NA	NA	11	NA	NA	NA	NA	NA	13	NA	NA
MCP-1/C-C motif chemokine 2	Rose, 2017	Rhesus monkeys	NA	0.25	Injection	G43,G44,G46,G100,G101,G103	M&F	~P395	Plasma	Protein	pg/ml	No effect	NA	NA	NA	NA	NA	NA	NA	11	NA	NA	NA	NA	NA	13	NA	NA
MIP-1α/C-C motif chemokine 3	Rose, 2017	Rhesus monkeys	NA	0.25	Injection	G43,G44,G46,G100,G101,G103	M&F	~P1338	Plasma	Protein	pg/ml	No effect	NA	NA	NA	NA	NA	NA	NA	11	NA	NA	NA	NA	NA	13	NA	NA
MIP-1α/C-C motif chemokine 3	Rose, 2017	Rhesus monkeys	NA	0.25	Injection	G43,G44,G46,G100,G101,G103	M&F	~P395	Plasma	Protein	pg/ml	ND	NA	NA	NA	NA	NA	NA	NA	11	NA	NA	NA	NA	NA	13	NA	NA
MIP-1β/C-C motif chemokine 4	Rose, 2017	Rhesus monkeys	NA	0.25	Injection	G43,G44,G46,G100,G101,G103	M&F	~P1338	Plasma	Protein	pg/ml	No effect	NA	NA	NA	NA	NA	NA	NA	11	NA	NA	NA	NA	NA	13	NA	NA
MIP-1β/C-C motif chemokine 4	Rose, 2017	Rhesus monkeys	NA	0.25	Injection	G43,G44,G46,G100,G101,G103	M&F	~P395	Plasma	Protein	pg/ml	ND	NA	NA	NA	NA	NA	NA	NA	11	NA	NA	NA	NA	NA	13	NA	NA
TNF-α/Tumor necrosis factor	Rose, 2017	Rhesus monkeys	NA	0.25	Injection	G43,G44,G46,G100,G101,G103	M&F	~P1338	Plasma	Protein	pg/ml	No effect	NR	NR	NR	NR	NR	NR	1	11	NA	NA	11	NA	NA	13	NA	NA
TNF-α/Tumor necrosis factor	Rose, 2017	Rhesus monkeys	NA	0.25	Injection	G43,G44,G46,G100,G101,G103	M&F	~P395	Plasma	Protein	pg/ml	Increased in MIA	NR	NR	NR	NR	NR	NR	1	11	NA	NA	11	NA	NA	13	NA	NA
LIF	Tsukada, 2015	Mice	C57BL/6J	4	IP	G12.5	ND	G12.5	CSF	Protein	ng/ml	Increased in MIA	NA	NA	NA	NA	NA	NA	NA	3-4	3	4	NA	NA	NA	3-4	3	4
LIF	Tsukada, 2015	Mice	C57BL/6J	20	IP	G12.5	ND	G12.5	CSF	Protein	ng/ml	Decreased in MIA	NA	NA	NA	NA	NA	NA	NA	3-4	3	4	NA	NA	NA	3-4	3	4
LIF	Tsukada, 2015	Mice	C57BL/6J	4	IP	G12.5	ND	G13.5	CSF	Protein	ng/ml	Decreased in MIA	NA	NA	NA	NA	NA	NA	NA	3-4	3	4	NA	NA	NA	3-4	3	4
LIF	Tsukada, 2015	Mice	C57BL/6J	20	IP	G12.5	ND	G13.5	CSF	Protein	ng/ml	Decreased in MIA	NA	NA	NA	NA	NA	NA	NA	3-4	3	4	NA	NA	NA	3-4	3	4
IFITM1/Interferon-induced transmembrane protein 1	Volk, 2015	Mice	C57BL/6J	20	IP	G11,G12,G13	M&F	P56	Frontal cortex	mRNA	Fold change	No effect	NA	NA	NA	NA	NA	NA	NA	14	NA	NA	NA	NA	NA	14	NA	NA
IFITM1/Interferon-induced transmembrane protein 1	Volk, 2015	Mice	C57BL/6J	20	IP	G15,G16,G17	M&F	P56	Frontal cortex	mRNA	Fold change	No effect	NA	NA	NA	NA	NA	NA	NA	16	NA	NA	NA	NA	NA	16	NA	NA
IFITM2/Interferon-induced transmembrane protein 2	Volk, 2015	Mice	C57BL/6J	20	IP	G11,G12,G13	M&F	P56	Frontal cortex	mRNA	Fold change	No effect	NA	NA	NA	NA	NA	NA	NA	14	NA	NA	NA	NA	NA	14	NA	NA
IFITM2/Interferon-induced transmembrane protein 2	Volk, 2015	Mice	C57BL/6J	20	IP	G15,G16,G17	M&F	P56	Frontal cortex	mRNA	Fold change	No effect	NA	NA	NA	NA	NA	NA	NA	16	NA	NA	NA	NA	NA	16	NA	NA
IFITM3/Interferon-induced transmembrane protein 3	Volk, 2015	Mice	C57BL/6J	20	IP	G11,G12,G13	M&F	P56	Frontal cortex	mRNA	Fold change	No effect	NA	NA	NA	NA	NA	NA	NA	14	NA	NA	NA	NA	NA	14	NA	NA
IFITM3/Interferon-induced transmembrane protein 3	Volk, 2015	Mice	C57BL/6J	20	IP	G15,G16,G17	M&F	P56	Frontal cortex	mRNA	Fold change	No effect	NA	NA	NA	NA	NA	NA	NA	16	NA	NA	NA	NA	NA	16	NA	NA
IFN-β	Volk, 2015	Mice	C57BL/6J	20	IP	G11,G12,G13	M&F	P56	Frontal cortex	mRNA	Fold change	ND	NA	NA	NA	NA	NA	NA	NA	14	NA	NA	NA	NA	NA	14	NA	NA
IFN-β	Volk, 2015	Mice	C57BL/6J	20	IP	G15,G16,G17	M&F	P56	Frontal cortex	mRNA	Fold change	ND	NA	NA	NA	NA	NA	NA	NA	16	NA	NA	NA	NA	NA	16	NA	NA
IL-1β	Volk, 2015	Mice	C57BL/6J	20	IP	G15,G16,G17	M&F	P56	Frontal cortex	mRNA	Fold change	No effect	6.6e-05	6.6e-05	NA	NA	2e-05	2.6e-05	1	16	NA	NA	16	NA	NA	16	NA	NA
IL-1β	Volk, 2015	Mice	C57BL/6J	20	IP	G11,G12,G13	M&F	P56	Frontal cortex	mRNA	Fold change	No effect	8e-05	6.7e-05	NA	NA	5.5e-05	1.6e-05	1	14	NA	NA	14	NA	NA	14	NA	NA
IL-6	Volk, 2015	Mice	C57BL/6J	20	IP	G15,G16,G17	M&F	P56	Frontal cortex	mRNA	Fold change	No effect	1.6e-05	1.6e-05	NA	NA	4e-06	6e-06	1	16	NA	NA	16	NA	NA	16	NA	NA
IL-6	Volk, 2015	Mice	C57BL/6J	20	IP	G11,G12,G13	M&F	P56	Frontal cortex	mRNA	Fold change	No effect	1.7e-05	1.5e-05	NA	NA	6e-06	5e-06	1	14	NA	NA	14	NA	NA	14	NA	NA
Schnurri-2/Transcription factor HIVEP2	Volk, 2015	Mice	C57BL/6J	20	IP	G11,G12,G13	M&F	P56	Frontal cortex	mRNA	Fold change	No effect	NA	NA	NA	NA	NA	NA	NA	14	NA	NA	NA	NA	NA	14	NA	NA
Schnurri-2/Transcription factor HIVEP2	Volk, 2015	Mice	C57BL/6J	20	IP	G15,G16,G17	M&F	P56	Frontal cortex	mRNA	Fold change	No effect	NA	NA	NA	NA	NA	NA	NA	16	NA	NA	NA	NA	NA	16	NA	NA
CD40/Tumor necrosis factor receptor superfamily member 5	Volk, 2019	Mice	C57BL/6J	20	IP	G11,G12,G13	M&F	P60	Frontal cortex	mRNA	Fold change	ND	NA	NA	NA	NA	NA	NA	NA	14	NA	NA	NA	NA	NA	14	NA	NA
CD40/Tumor necrosis factor receptor superfamily member 5	Volk, 2019	Mice	C57BL/6J	20	IP	G15,G16,G17	M&F	P60	Frontal cortex	mRNA	Fold change	ND	NA	NA	NA	NA	NA	NA	NA	16	NA	NA	NA	NA	NA	16	NA	NA
IL-1R-1	Volk, 2019	Mice	C57BL/6J	20	IP	G11,G12,G13	M&F	P60	Frontal cortex	mRNA	Fold change	No effect	NA	NA	NA	NA	NA	NA	NA	14	NA	NA	NA	NA	NA	14	NA	NA
IL-1R-1	Volk, 2019	Mice	C57BL/6J	20	IP	G15,G16,G17	M&F	P60	Frontal cortex	mRNA	Fold change	No effect	NA	NA	NA	NA	NA	NA	NA	16	NA	NA	NA	NA	NA	16	NA	NA
LTβR/Tumor necrosis factor receptor superfamily member 3	Volk, 2019	Mice	C57BL/6J	20	IP	G11,G12,G13	M&F	P60	Frontal cortex	mRNA	Fold change	No effect	NA	NA	NA	NA	NA	NA	NA	14	NA	NA	NA	NA	NA	14	NA	NA
LTβR/Tumor necrosis factor receptor superfamily member 3	Volk, 2019	Mice	C57BL/6J	20	IP	G15,G16,G17	M&F	P60	Frontal cortex	mRNA	Fold change	No effect	NA	NA	NA	NA	NA	NA	NA	16	NA	NA	NA	NA	NA	16	NA	NA
TNF-R1/Tumor necrosis factor receptor superfamily member 1A	Volk, 2019	Mice	C57BL/6J	20	IP	G11,G12,G13	M&F	P60	Frontal cortex	mRNA	Fold change	No effect	NA	NA	NA	NA	NA	NA	NA	14	NA	NA	NA	NA	NA	14	NA	NA
TNF-R1/Tumor necrosis factor receptor superfamily member 1A	Volk, 2019	Mice	C57BL/6J	20	IP	G15,G16,G17	M&F	P60	Frontal cortex	mRNA	Fold change	No effect	NA	NA	NA	NA	NA	NA	NA	16	NA	NA	NA	NA	NA	16	NA	NA
TNF-R2/Tumor necrosis factor receptor superfamily member 1B	Volk, 2019	Mice	C57BL/6J	20	IP	G11,G12,G13	M&F	P60	Frontal cortex	mRNA	Fold change	ND	NA	NA	NA	NA	NA	NA	NA	14	NA	NA	NA	NA	NA	14	NA	NA
TNF-R2/Tumor necrosis factor receptor superfamily member 1B	Volk, 2019	Mice	C57BL/6J	20	IP	G15,G16,G17	M&F	P60	Frontal cortex	mRNA	Fold change	ND	NA	NA	NA	NA	NA	NA	NA	16	NA	NA	NA	NA	NA	16	NA	NA
IL-1β	Vuillermot, 2017	Mice	C57BL/6N	5	IV	G9	NR	G9	Brain	Protein	pg/mg	Increased in MIA	0.0104	0.078	0.0014	0.0125	0.00342929	0.0306186	1	6	NA	NA	6	NA	NA	6	NA	NA
IL-6	Vuillermot, 2017	Mice	C57BL/6N	5	IV	G9	NR	G9	Brain	Protein	pg/mg	Increased in MIA	1.41	4.71	0.127	0.392	0.311085	0.9602	1	6	NA	NA	6	NA	NA	6	NA	NA	4.13
TNF-α/Tumor necrosis factor	Vuillermot, 2017	Mice	C57BL/6N	5	IV	G9	NR	G9	Brain	Protein	pg/mg	Increased in MIA	0.3	0.555	0.064	0.052	0.156767	0.127373	1	6	NA	NA	6	NA	NA	6	NA	NA
IL-17	Wang, 2019	Mice	C57BL/6J	20	IP	G12.5	M	G14.5	Brain	Protein	pg/mg	Increased in MIA	NA	NA	NA	NA	NA	NA	NA	6	NA	NA	NA	NA	NA	6	NA	NA
IL-1β	Wang, 2019	Mice	C57BL/6J	20	IP	G12.5	M	G14.5	Brain	Protein	pg/mg	No effect	10.17	11.44	1.1	1.19	2.69444	2.91489	1	6	NA	NA	6	NA	NA	6	NA	NA
IL-6	Wang, 2019	Mice	C57BL/6J	20	IP	G12.5	M	G14.5	Brain	Protein	pg/mg	Increased in MIA	1.05	1.53	0.09	0.12	0.220454	0.293939	1	6	NA	NA	6	NA	NA	6	NA	NA	1.74
TNF-α/Tumor necrosis factor	Wang, 2019	Mice	C57BL/6J	20	IP	G12.5	M	G14.5	Brain	Protein	pg/mg	No effect	4.22	5.05	0.25	0.39	0.612372	0.955301	1	6	NA	NA	6	NA	NA	6	NA	NA
IL-6	Wu, 2015	Mice	C57BL/6N	20	IP	G12.5	NR	G12.5	Brain	mRNA	Fold change	Increased in MIA	1	2.33	0.18	0.26	0.311769	0.52	1	3	NA	NA	3	NA	NA	3-4	3	4
IL-6	Wu, 2015	Mice	C57BL/6N	20	IP	G12.5	NR	G12.5	Brain	mRNA	Fold change	Increased in MIA	1	1.96	0.1	0.37	0.173205	0.640859	1	3	NA	NA	3	NA	NA	3	NA	NA
IL-1β	Yee, 2011	Rats	Sprague Dawley	4	IV	G15	M	P69	Plasma	Protein	pg/ml	ND	ND	ND	ND	ND	ND	ND	1	NR	NR	NR	NR	NR	NR	NR	NR	NR
IL-6	Yee, 2011	Rats	Sprague Dawley	4	IV	G15	M	P69	Plasma	Protein	pg/ml	No effect	39.803	39.801	0.003	0.003	0.00734847	0.00734847	1	6	NA	NA	6	NA	NA	6	NA	NA	-0.264
TNF-α/Tumor necrosis factor	Yee, 2011	Rats	Sprague Dawley	4	IV	G15	M	P69	Plasma	Protein	pg/ml	ND	ND	ND	ND	ND	ND	ND	1	NR	NR	NR	NR	NR	NR	NR	NR	NR
CCR-2	Zhao, 2019	Rats	Wistar	10	IP	G18	M	P28	Hippocampus	mRNA	Fold change	No effect	NA	NA	NA	NA	NA	NA	NA	6	NA	NA	NA	NA	NA	6	NA	NA
IFN-γ	Zhao, 2019	Rats	Wistar	10	IP	G18	M	P28	Hippocampus	mRNA	Fold change	Increased in MIA	1	3.11	0.55	0.38	1.34722	0.930806	1	6	NA	NA	6	NA	NA	6	NA	NA
IL-10	Zhao, 2019	Rats	Wistar	10	IP	G18	M	P28	Hippocampus	mRNA	Fold change	Decreased in MIA	1	0.34	0.16	0.05	0.391918	0.122474	1	6	NA	NA	6	NA	NA	6	NA	NA
IL-1β	Zhao, 2019	Rats	Wistar	10	IP	G18	M	P28	Hippocampus	mRNA	Fold change	Increased in MIA	1	2.87	0.2	0.18	0.489898	0.440908	1	6	NA	NA	6	NA	NA	6	NA	NA
IL-4	Zhao, 2019	Rats	Wistar	10	IP	G18	M	P28	Hippocampus	mRNA	Fold change	No effect	1	0.19	0.36	0.03	0.881816	0.0734847	1	6	NA	NA	6	NA	NA	6	NA	NA
IL-6	Zhao, 2019	Rats	Wistar	10	IP	G18	M	P28	Hippocampus	mRNA	Fold change	Increased in MIA	1	7.02	0.35	1.26	0.857321	3.08636	1	6	NA	NA	6	NA	NA	6	NA	NA
IL-6	Zhao, 2019	Rats	Wistar	1	IP	G18	NR	G18.5	Hippocampus	Protein	pg/ml	No effect	80.34	116.73	15.74	5.57	38.555	13.6437	3	6	NA	NA	2	NA	NA	6	NA	NA	1.58
IL-6	Zhao, 2019	Rats	Wistar	5	IP	G18	NR	G18.5	Hippocampus	Protein	pg/ml	No effect	80.34	57.38	15.74	7.87	38.555	19.2775	3	6	NA	NA	2	NA	NA	6	NA	NA	-0.845
IL-6	Zhao, 2019	Rats	Wistar	10	IP	G18	NR	G18.5	Hippocampus	Protein	pg/ml	Increased in MIA	80.34	172.15	15.74	8.53	38.555	20.8941	3	6	NA	NA	2	NA	NA	6	NA	NA	3.23
IL-6	Zhao, 2019	Rats	Wistar	1	IP	G18	NR	G18.5	Cerebellum	Protein	pg/ml	No effect	117.72	137.06	21.31	7.87	52.1986	19.2775	3	6	NA	NA	2	NA	NA	6	NA	NA	0.61
IL-6	Zhao, 2019	Rats	Wistar	5	IP	G18	NR	G18.5	Cerebellum	Protein	pg/ml	No effect	117.72	121.98	21.31	22.3	52.1986	54.6236	3	6	NA	NA	2	NA	NA	6	NA	NA	0.07
IL-6	Zhao, 2019	Rats	Wistar	10	IP	G18	NR	G18.5	Cerebellum	Protein	pg/ml	No effect	117.72	157.39	21.31	4.59	52.1986	11.2432	3	6	NA	NA	2	NA	NA	6	NA	NA	1.46
IL-6	Zhao, 2019	Rats	Wistar	1	IP	G18	NR	G18.5	Brain	Protein	pg/ml	No effect	179.31	216.09	8.05	13.79	19.7184	33.7785	3	6	NA	NA	2	NA	NA	6	NA	NA	1
IL-6	Zhao, 2019	Rats	Wistar	5	IP	G18	NR	G18.5	Brain	Protein	pg/ml	No effect	179.31	182.18	8.05	5.17	19.7184	12.6639	3	6	NA	NA	2	NA	NA	6	NA	NA	0.18
IL-6	Zhao, 2019	Rats	Wistar	10	IP	G18	NR	G18.5	Brain	Protein	pg/ml	Increased in MIA	179.31	226.44	8.05	10.35	19.7184	25.3522	3	6	NA	NA	2	NA	NA	6	NA	NA	1.67
IL-6	Zhao, 2019	Rats	Wistar	10	IP	G18	M	P28	Hippocampus	Protein	pg/ml	Increased in MIA	232	326	17	15	38.0132	33.541	1	5	NA	NA	5	NA	NA	5	NA	NA	2.37
IL-6	Zhao, 2019	Rats	Wistar	1	IP	G18	NR	G18.5	Prefrontal cortex	Protein	pg/ml	No effect	254.78	195.43	40.66	8.53	99.5963	20.8941	3	6	NA	NA	2	NA	NA	6	NA	NA	-1.149
IL-6	Zhao, 2019	Rats	Wistar	5	IP	G18	NR	G18.5	Prefrontal cortex	Protein	pg/ml	No effect	254.78	231.83	40.66	42.3	99.5963	103.613	3	6	NA	NA	2	NA	NA	6	NA	NA	-0.194
IL-6	Zhao, 2019	Rats	Wistar	10	IP	G18	NR	G18.5	Prefrontal cortex	Protein	pg/ml	No effect	254.78	152.47	40.66	57.71	99.5963	141.36	3	6	NA	NA	2	NA	NA	6	NA	NA	-0.657
TNF-α/Tumor necrosis factor	Zhao, 2019	Rats	Wistar	10	IP	G18	M	P28	Hippocampus	mRNA	Fold change	No effect	1	2	0.24	0.35	0.587878	0.857321	1	6	NA	NA	6	NA	NA	6	NA	NA
TNF-α/Tumor necrosis factor	Zhao, 2019	Rats	Wistar	1	IP	G18	NR	G18.5	Hippocampus	Protein	pg/ml	No effect	97.81	123.25	17.11	6.14	41.9108	15.0399	3	6	NA	NA	2	NA	NA	6	NA	NA
TNF-α/Tumor necrosis factor	Zhao, 2019	Rats	Wistar	5	IP	G18	NR	G18.5	Hippocampus	Protein	pg/ml	No effect	97.81	121.05	17.11	14.47	41.9108	35.4441	3	6	NA	NA	2	NA	NA	6	NA	NA
TNF-α/Tumor necrosis factor	Zhao, 2019	Rats	Wistar	10	IP	G18	NR	G18.5	Hippocampus	Protein	pg/ml	Increased in MIA	97.81	149.12	17.11	7.02	41.9108	17.1954	3	6	NA	NA	2	NA	NA	6	NA	NA
TNF-α/Tumor necrosis factor	Zhao, 2019	Rats	Wistar	1	IP	G18	NR	G18.5	Brain	Protein	pg/ml	Decreased in MIA	126.28	38.93	8.23	5.06	20.1593	12.3944	3	6	NA	NA	2	NA	NA	6	NA	NA
TNF-α/Tumor necrosis factor	Zhao, 2019	Rats	Wistar	5	IP	G18	NR	G18.5	Brain	Protein	pg/ml	No effect	126.28	144.92	8.23	4.43	20.1593	10.8512	3	6	NA	NA	2	NA	NA	6	NA	NA
TNF-α/Tumor necrosis factor	Zhao, 2019	Rats	Wistar	10	IP	G18	NR	G18.5	Brain	Protein	pg/ml	Increased in MIA	126.28	183.25	8.23	15.51	20.1593	37.9916	3	6	NA	NA	2	NA	NA	6	NA	NA
TNF-α/Tumor necrosis factor	Zhao, 2019	Rats	Wistar	1	IP	G18	NR	G18.5	Cerebellum	Protein	pg/ml	No effect	146.49	144.08	3.07	4.61	7.51993	11.2921	3	6	NA	NA	2	NA	NA	6	NA	NA
TNF-α/Tumor necrosis factor	Zhao, 2019	Rats	Wistar	5	IP	G18	NR	G18.5	Cerebellum	Protein	pg/ml	No effect	146.49	123.25	3.07	16.89	7.51993	41.3719	3	6	NA	NA	2	NA	NA	6	NA	NA
TNF-α/Tumor necrosis factor	Zhao, 2019	Rats	Wistar	10	IP	G18	NR	G18.5	Cerebellum	Protein	pg/ml	No effect	146.49	112.72	3.07	25	7.51993	61.2372	3	6	NA	NA	2	NA	NA	6	NA	NA
TNF-α/Tumor necrosis factor	Zhao, 2019	Rats	Wistar	1	IP	G18	NR	G18.5	Prefrontal cortex	Protein	pg/ml	No effect	169.96	157.9	12.5	3.73	30.6186	9.1366	3	6	NA	NA	2	NA	NA	6	NA	NA
TNF-α/Tumor necrosis factor	Zhao, 2019	Rats	Wistar	5	IP	G18	NR	G18.5	Prefrontal cortex	Protein	pg/ml	No effect	169.96	151.75	12.5	11.18	30.6186	27.3853	3	6	NA	NA	2	NA	NA	6	NA	NA
TNF-α/Tumor necrosis factor	Zhao, 2019	Rats	Wistar	10	IP	G18	NR	G18.5	Prefrontal cortex	Protein	pg/ml	Decreased in MIA	169.96	116.67	12.5	16.67	30.6186	40.833	3	6	NA	NA	2	NA	NA	6	NA	NA

## Sheet: Abbreviations
	Adj.	Adjusted
	CNS	Central nervous system
	CSF	Cerebrospinal fluid
	d	Day
	DG	Dentate gyrus
	F	Female
	G	Gestational day
	i	Injection
	IP	Intraperitoneal injection
	IV	Intravenous injection
	M	Male
	MFI	Mean fluorescence intensity
	NA	Not applicable
	ND	Not detectable/Not determined
	NR	Not reported
	OD	Optical density
	P	Postnatal day
	SC	Subcutaneous injection
